# Supplementary material for: The archives are half-empty: an assessment of the availability of microbial community sequencing data
Source: Commun Biol. 2020 Aug 28;3:474. doi: 10.1038/s42003-020-01204-9 (PMC7455719; doi:10.1038/s42003-020-01204-9)
Supplement: Supplementary file 3 — Supplementary Data [file 42003_2020_1204_MOESM3_ESM.xlsx]

## Sheet: Document description
Sheet	Title	Description
1	Raw data with duplicates	The raw set of data outputted by our custom text-parsing algorithm. Each accession number occuppies one row, and additional columns include further study metadata (i.e., 16Sness=was "16S mentioned?", gene region=v1-v9)
2	16S manual check	Here, 150 articles which mentioned 16S but for which no accession number or alternative database was detected were manually checked to ensure the parsing algorithm was working properly
3	V3V4 subset raw	Articles which mentioned "16S", "515" and "806" are included here, and separated into articles which include INSDC-compliant accession numbers, and articles which reported using alternative databases Qiita, MG-RAST, or figshare
4	Publish or Perish data	This is the preliminary google search (via Publish or Perish) that was used to select the 17 specialist journals. All publications in these journals were then downloaded for text parsing
5	Web of Science assessment	Here, we compare the number of studies using 16S that we found with the number of studies citing QIIME or MOTHUR in the same period of time
6	Per study data access	These are the raw results of our study, and include information on data, metadata, and data access for all 16S studies with INSDC-compliant accession numbers found
7	V3V4 data detail	Similar to sheet 6, here we summarize all findings for the V3V4 subset, including more detailed information on data access.

## Sheet: 1.Raw data with duplicates
16ness	accession	515f	806r	seq_method	gene_region1	gene_region2	gene_region3	gene_region4	gene_region5	gene_region6	gene_region7	gene_region8	gene_region_9
TRUE
FALSE		TRUE	TRUE	miseq
TRUE	PRJEB14961	TRUE	TRUE	miseq
TRUE	PRJEB20463			miseq	v4
FALSE	SAMN04871419			miseq
FALSE	SAMN04871428			miseq
FALSE
TRUE	SAMN05241178			miseq
TRUE	PRJNA324352			miseq
TRUE	SAMN05241085			miseq
FALSE
FALSE
TRUE	SRP063696			454	v3
TRUE
TRUE	ERP012216			miseq	v4
TRUE	PRJEB11484			miseq	v4
TRUE	qiita			illumina	v4
FALSE
TRUE	ERP110351		TRUE	454	v4
TRUE	SRP133159			miseq	v6
TRUE	PRJNA434249			miseq	v6
TRUE	PRJNA316469			miseq	v4
FALSE	qiita
FALSE
FALSE
TRUE	SRP133552	TRUE	TRUE	miseq	v4
TRUE	PRJNA380214	TRUE	TRUE	miseq	v4
TRUE	SRP133149			454	v3
TRUE	SRP133146			454	v3
FALSE
FALSE	PRJNA287613	TRUE		illumina
TRUE				miseq	v3	v4
FALSE				illumina
FALSE				hiseq
FALSE
FALSE				illumina
TRUE	PRJNA393088			miseq
TRUE	PRJEB20603			miseq
TRUE	SRP100578	TRUE	TRUE	miseq
TRUE	qiita	TRUE	TRUE		v1	v4
TRUE				miseq	v3	v4
TRUE	PRJEB25676	TRUE	TRUE	miseq	v4
TRUE	SRP067040			454
FALSE
FALSE	SAMN11050331			illumina
FALSE	SAMN11050300			illumina
FALSE	PRJNA525405			illumina
TRUE	PRJEB12306			miseq	v4
TRUE	SRP072719			454
FALSE
FALSE
FALSE
FALSE
TRUE	figshare		TRUE	miseq	v4
FALSE
FALSE
FALSE	PRJNA371720			miseq	v4
FALSE
FALSE	SRP103306			illumina
FALSE	PRJNA381321			illumina
TRUE	ERP104266	TRUE	TRUE	miseq
TRUE	SRP136126			hiseq	v6
TRUE	PRJNA357667			miseq	v4
TRUE	PRJNA438524			miseq	v4
TRUE	SRP135870			miseq	v4
FALSE
TRUE				illumina	v3
TRUE	ERP015317			miseq	v4
FALSE
TRUE			TRUE
FALSE
FALSE	SRP063419			miseq
FALSE
TRUE				miseq
FALSE
FALSE	PRJNA339554			hiseq
FALSE
TRUE	PRJNA382264			illumina
FALSE
FALSE
TRUE	figshare			454	v3
FALSE
TRUE	PRJEB25651	TRUE		hiseq
FALSE
TRUE	SRP041616			454	v5
TRUE	PRJNA305507	TRUE		hiseq
TRUE	SAMD12
FALSE				454
TRUE	SRP069020			miseq	v4
TRUE	SAMN08041541	TRUE	TRUE	miseq	v4
TRUE	SAMN08041369	TRUE	TRUE	miseq	v4
FALSE
TRUE	SRR5272454			miseq	v3	v4
TRUE	SRR5272260			miseq	v3	v4
TRUE	SRP098507			miseq	v3	v4
TRUE	SAMN09603381			hiseq	v4	v6
TRUE	PRJNA505617			hiseq	v4	v6
TRUE	SAMN09603371			hiseq	v4	v6
FALSE
TRUE	PRJEB19090			illumina
FALSE
TRUE	PRJEB12607			454	v5
TRUE	SRP128680	TRUE	TRUE	miseq	v4
FALSE				illumina
TRUE	PRJNA494813			miseq	v3	v4
FALSE
TRUE
FALSE
FALSE
FALSE
TRUE	PRJNA414414	TRUE	TRUE	miseq	v3	v4
FALSE
FALSE
TRUE	SRP153068			miseq	v3	v4
FALSE
TRUE	SRP051730			illumina
TRUE				illumina
TRUE		TRUE	TRUE	miseq	v4
TRUE	PRJNA390079			miseq
TRUE	qiita	TRUE	TRUE	miseq	v4
TRUE	SRP064400			hiseq
TRUE	SRP127791		TRUE	miseq
FALSE
TRUE				miseq	v1	v3	v4
TRUE
TRUE	PRJEB21624			hiseq
TRUE	PRJEB10338			hiseq
FALSE	PRJEB27239	TRUE	TRUE	miseq
FALSE	PRJEB27241	TRUE	TRUE	miseq
TRUE	PRJEB15259			miseq	v5
TRUE	PRJEB12283			miseq
TRUE	SRP042234				v3
TRUE	SRR3705824	TRUE		hiseq
TRUE	SRX2020054	TRUE		hiseq
FALSE
TRUE	PRJNA305188	TRUE	TRUE	hiseq	v4
TRUE	PRJNA380673			miseq	v4
TRUE	SAMN06624875			miseq	v4
TRUE	SAMN06624816			miseq	v4
TRUE	PRJNA450340	TRUE	TRUE	miseq	v4
TRUE			TRUE	miseq	v3	v4	v7	v8
FALSE
TRUE	PRJNA417908			hiseq	v4
TRUE	PRJNA387129			hiseq	v4
TRUE	PRJNA418114			hiseq	v4
TRUE	PRJNA407723			hiseq	v4
TRUE	PRJCA001121			hiseq
TRUE				illumina
TRUE	PRJNA419862	TRUE	TRUE	miseq	v4
TRUE	PRJNA419861	TRUE	TRUE	miseq	v4
TRUE	PRJNA419860	TRUE	TRUE	miseq	v4
TRUE	PRJNA419895	TRUE	TRUE	miseq	v4
TRUE	SRP065274			454
TRUE	SRP073152			454	v3
TRUE	PRJNA403856			454	v3
TRUE	PRJNA317763			454	v3
TRUE	PRJNA255937			hiseq
TRUE	PRJNA454786			hiseq
TRUE	PRJNA385905			hiseq
TRUE
FALSE	PRJEB28237			hiseq
FALSE	PRJEB8094			hiseq
TRUE	SRX020504				v3
TRUE	PRJEB7772				v3
TRUE	SRR341696				v3
TRUE	SRX020505				v3
TRUE	SRP021107				v3
FALSE				illumina
TRUE	SRP128680
FALSE
TRUE	SRP178101			illumina
TRUE
TRUE	SRP090413	TRUE	TRUE	miseq	v4
FALSE
TRUE	SRP059432	TRUE	TRUE	miseq	v4
TRUE	PRJEB16316			hiseq
TRUE	PRJNA225539	TRUE	TRUE	miseq	v4
TRUE	PRJEB25993	TRUE	TRUE	miseq	v4
FALSE
FALSE
TRUE	PRJEB27325			miseq	v4
FALSE				hiseq
TRUE
TRUE	qiita
FALSE
FALSE
TRUE	SRX2896383	TRUE	TRUE	miseq	v4
TRUE			TRUE	miseq	v3	v4
FALSE
FALSE
FALSE
TRUE	SAMN07624174			miseq
TRUE	SAMN07624708			miseq
TRUE	SAMN007624555			miseq
TRUE	SAMN07624327			miseq
TRUE	PRJNA399233			miseq
TRUE	SRP044612			454	v3
TRUE	mg-rast	TRUE	TRUE		v3
FALSE	PRJEB23662			hiseq
TRUE				illumina
TRUE	SRR7268657	TRUE	TRUE	miseq	v4
TRUE	SRR7303206	TRUE	TRUE	miseq	v4
TRUE	SRR7303208	TRUE	TRUE	miseq	v4
FALSE
TRUE	mg-rast
TRUE	SRP139708
FALSE
TRUE	SRP070464			miseq
FALSE
TRUE				miseq
FALSE
TRUE	SRP073172			miseq	v4
TRUE	SRP062005			miseq	v4
TRUE	PRJNA419038			miseq	v4
TRUE	PRJNA414404			miseq
TRUE
FALSE
FALSE
FALSE
FALSE
FALSE
TRUE	SRX3267252			miseq	v4
TRUE	SRX3267223			miseq	v4
TRUE	SRX3267224			miseq	v4
TRUE	PRJNA387618			miseq	v4
TRUE	SRX3267194			miseq	v4
FALSE
TRUE	figshare			miseq	v4
TRUE				454
TRUE	PRJNA390040	TRUE	TRUE	miseq
FALSE
TRUE	PRJNA362530			miseq	v3	v4
TRUE	figshare	TRUE	TRUE	hiseq	v4
TRUE	PRJNA296814			miseq
TRUE	PRJEB23313		TRUE	miseq
TRUE	ERS1993272		TRUE	miseq
TRUE	ERS1993309		TRUE	miseq
TRUE	SRP133458	TRUE		miseq	v5
TRUE	SRP133988	TRUE		miseq	v5
TRUE	SRP132130	TRUE		miseq	v5
TRUE	SRP132148	TRUE		miseq	v5
FALSE	SAMN05179863			hiseq
FALSE	SAMN05150015			hiseq
FALSE	PRJNA321868			hiseq
FALSE	SAMN05179861			hiseq
FALSE	SAMN05150010			hiseq
FALSE	SAMN05150012			hiseq
FALSE	SAMN05150013			hiseq
FALSE	SAMN05150016			hiseq
FALSE	SAMN05179860			hiseq
FALSE	SAMN05179858			hiseq
FALSE	SAMN05179864			hiseq
FALSE	PRJNA322128			hiseq
FALSE	SAMN05179859			hiseq
FALSE	SAMN05150014			hiseq
FALSE	SAMN05179862			hiseq
FALSE	SAMN05150009			hiseq
FALSE	SAMN05150011			hiseq
TRUE	SRP062137			miseq
TRUE	SRP081068			hiseq	v1	v3
TRUE	PRJEB22231			miseq	v1	v2	v3	v4	v5	v6
TRUE	SRR2544004			hiseq
TRUE	SRP041926			hiseq
TRUE	SRR2544012			hiseq
TRUE	SRP041904			hiseq
TRUE	SRR2544011			hiseq
TRUE	SRR2540949			hiseq
TRUE				miseq	v4
FALSE
TRUE	figshare	TRUE	TRUE	miseq	v4
TRUE	bioproject			hiseq
FALSE				454
FALSE				illumina
FALSE	SRR606249			illumina
TRUE	PRJNA381972			miseq	v4
FALSE
TRUE	SRX2648643			miseq
TRUE	SRX2648638			miseq
FALSE
FALSE	SRR3546814			miseq
FALSE	SRR3545174			miseq
FALSE	SRR3546812			miseq
FALSE
FALSE
FALSE	SRP093449			illumina
FALSE
TRUE	SRP066404	TRUE	TRUE
TRUE	PRJNA304042	TRUE	TRUE
TRUE	PRJEB22001			miseq	v4
FALSE				illumina
TRUE	ERP012908			hiseq
FALSE
TRUE	SRP133149			454	v3
TRUE	SRP133146			454	v3
FALSE
TRUE
TRUE	qiita	TRUE	TRUE	miseq	v4
TRUE
TRUE	SRR4447191	TRUE	TRUE	miseq
FALSE
TRUE	mg-rast			illumina
FALSE
FALSE
FALSE
FALSE
FALSE
FALSE
TRUE	SRP130314	TRUE	TRUE	miseq	v4
TRUE	SRR2939793			454	v3
TRUE	SRR2939748			454	v3
TRUE	SRR2939763			454	v3
TRUE	SRR2939655			454	v3
TRUE	SRR2939657			454	v3
TRUE	SRR2939746			454	v3
TRUE	SRR2939761			454	v3
TRUE	SRR2939811			454	v3
TRUE	SRR2939813			454	v3
TRUE	SRR2939834			454	v3
TRUE	SRR2939791			454	v3
TRUE	SRR2939634			454	v3
TRUE	PRJNA298338			454	v3
TRUE	SRX3242214			miseq
TRUE	SRR5405607			miseq
TRUE	PRJNA376580			miseq
TRUE	SRX3242228			miseq
TRUE	SRR5406014			miseq
TRUE	PRJNA376566			miseq
TRUE	figshare
TRUE	PRJNA369179			miseq
TRUE	PRJNA369178			miseq
TRUE	figshare			miseq
TRUE	SRP079699	TRUE	TRUE	miseq	v4
TRUE	SRX3517701			hiseq
TRUE	SRX3517724			hiseq
FALSE
TRUE	PRJNA448333			hiseq	v3	v8
FALSE
TRUE				miseq	v3	v4
FALSE
TRUE	PRJNA451534	TRUE	TRUE	miseq	v4
FALSE
FALSE
TRUE	PRJEB15908	TRUE	TRUE	miseq	v4
TRUE				miseq	v6
TRUE	mg-rast	TRUE	TRUE	miseq	v4
TRUE	SRR5007138			hiseq
TRUE	SRR5007106			hiseq
TRUE	SRR5007115			hiseq
TRUE	SRR5007118			hiseq
TRUE	SAMN06890612			hiseq
TRUE	SRR5007114			hiseq
TRUE	SRR5007141			hiseq
TRUE	SAMN08905455			hiseq
TRUE	SRR5007139			hiseq
TRUE	SRR3405540			hiseq
TRUE	SAMN06890655			hiseq
TRUE	SAMN08905504			hiseq
TRUE	PRJNA257723			hiseq
TRUE	PRJNA352798			hiseq
TRUE	SRR5877433			hiseq
TRUE
FALSE	PRJNA287613	TRUE		illumina
TRUE	SRP102150			hiseq
TRUE	SRP069729			miseq
TRUE	SRR5381738	TRUE	TRUE	miseq
TRUE	SRR3648004	TRUE	TRUE	miseq
TRUE	SRR5381734	TRUE	TRUE	miseq
TRUE	SRR3654007	TRUE	TRUE	miseq
TRUE	SRR5381736	TRUE	TRUE	miseq
TRUE	SRR3546814	TRUE	TRUE	miseq
TRUE	bioproject	TRUE	TRUE	miseq	v4
TRUE	SRP091637		TRUE	miseq	v4
TRUE	SRP091694		TRUE	miseq	v4
TRUE				hiseq
TRUE	SRP151262	TRUE		miseq
TRUE	PRJNA477767	TRUE	TRUE	miseq
TRUE	SAMEA4670728			454	v2
TRUE	SAMEA4670726			454	v2
TRUE	SAMEA4670727			454	v2
TRUE	SAMEA4670725			454	v2
TRUE	PRJEB26846			454	v2
TRUE	SAMEA4670724			454	v2
TRUE	SRP076531			hiseq	v4
FALSE				hiseq
TRUE	ERP021216			miseq
FALSE
FALSE
FALSE
FALSE
TRUE	PRJNA273799			hiseq
TRUE	PRJEB21451			hiseq
TRUE	SRP058493			hiseq
FALSE
TRUE	PRJNA307992			miseq	v3	v4	v5
TRUE	ERP021216			miseq	v3	v4	v5
TRUE	SRP068473			miseq	v3	v4	v5
TRUE	PRJNA238042			miseq	v3	v4	v5
FALSE	ERP005860			miseq
FALSE	SRR061166			miseq
TRUE	PRJNA413666	TRUE	TRUE	miseq	v4
TRUE				hiseq
TRUE				illumina
FALSE
TRUE	PRJNA242424			miseq	v1	v3	v4	v5
FALSE				illumina
TRUE	SRP094801	TRUE	TRUE		v4
FALSE	ERX2094044	TRUE	TRUE	hiseq
TRUE	SRP102273			miseq
TRUE	SRP102222			miseq
TRUE	PRJEB29534			miseq	v4
TRUE	PRJNA427101			miseq	v2	v4
FALSE				miseq
TRUE				miseq
TRUE	SRP133264			miseq	v8
TRUE				hiseq	v4
TRUE	SRP060281	TRUE	TRUE	miseq	v4
FALSE
TRUE	figshare				v6
TRUE	mg-rast	TRUE		illumina	v5
FALSE
FALSE	ERP001038
TRUE		TRUE	TRUE	miseq
FALSE
FALSE	SRR2053273			illumina
FALSE	ERR011136			illumina
FALSE	PRJEB2054			illumina
FALSE	ERR011087			illumina
FALSE	PRJNA273799			illumina
FALSE	SRR2053308			illumina
TRUE	mg-rast		TRUE	hiseq
TRUE	PRJEB13870			hiseq	v4
FALSE
TRUE	PRJNA510290	TRUE		miseq	v4
TRUE	SRP100961	TRUE		miseq	v4
TRUE	SRP042152			miseq	v4
TRUE	SRX548769			miseq	v4
TRUE	SRX548772			miseq	v4
FALSE
TRUE	SRP151224			miseq
TRUE	SRP154191			miseq
FALSE		TRUE	TRUE	illumina
FALSE
TRUE	SRP072358			miseq	v6
FALSE
TRUE					v2	v6
TRUE				454
TRUE	SRX020130			hiseq	v1	v3	v4	v5	v6	v9
TRUE	PRJNA311925		TRUE	miseq	v4
TRUE	PRJEB15152			miseq	v5	v7
FALSE
TRUE
TRUE	figshare	TRUE		miseq	v5
TRUE
TRUE					v3
FALSE	SRP062794			miseq
TRUE
FALSE
TRUE	SRR6676493		TRUE	miseq	v4
TRUE	SRR6676475		TRUE	miseq	v4
TRUE	SRR6676474		TRUE	miseq	v4
TRUE	SRR6676479		TRUE	miseq	v4
TRUE	SRR6676480		TRUE	miseq	v4
TRUE	SRR6676485		TRUE	miseq	v4
TRUE	SRR6676484		TRUE	miseq	v4
TRUE	SRR6676483		TRUE	miseq	v4
TRUE	SRP132276		TRUE	miseq	v4
TRUE	SRR6676476		TRUE	miseq	v4
TRUE	SRR6676478		TRUE	miseq	v4
TRUE	SRR6676481		TRUE	miseq	v4
TRUE	SRR6676482		TRUE	miseq	v4
TRUE	SRR6676487		TRUE	miseq	v4
TRUE	SRR6676488		TRUE	miseq	v4
TRUE	SRR6676490		TRUE	miseq	v4
TRUE	PRJNA433166		TRUE	miseq	v4
TRUE	SRR6676477		TRUE	miseq	v4
TRUE	SRR6676491		TRUE	miseq	v4
TRUE	SRR6676492		TRUE	miseq	v4
TRUE	SRR6676486		TRUE	miseq	v4
TRUE	SRR6676489		TRUE	miseq	v4
TRUE	PRJNA385062	TRUE		hiseq	v5
TRUE	SRP5500567	TRUE		hiseq	v5
TRUE	SRX2786101	TRUE		hiseq	v5
TRUE				miseq
TRUE
FALSE
TRUE
TRUE	PRJNA434545			hiseq	v6
TRUE				miseq
FALSE
TRUE	PRJEB20159			miseq	v2
TRUE	SRP069020			miseq	v4
FALSE
TRUE	ERS1272418			miseq
TRUE	ERS1272463			miseq
TRUE
TRUE					v3	v5
TRUE	SRR7989548			miseq
TRUE	SRR7989487			miseq
FALSE
TRUE	ERP023002			illumina
TRUE	SRR3225706			illumina	v4
TRUE	mg-rast
FALSE
FALSE
FALSE
TRUE	SRP151262	TRUE		miseq
TRUE				hiseq	v3	v5
TRUE	PRJNA486058		TRUE	hiseq	v4
FALSE
TRUE				454	v3
FALSE	PRJEB20308			hiseq
FALSE	PRJEB28428			hiseq
TRUE		TRUE	TRUE	miseq
TRUE	SRP128025	TRUE		miseq	v4
FALSE
FALSE	SAMN05767747			hiseq
FALSE	SAMN05767744			hiseq
FALSE	SAMN0576742			hiseq
FALSE	SAMN05767740			hiseq
FALSE	SAMN05767745			hiseq
FALSE	SAMN05767743			hiseq
FALSE	SAMN05767755			hiseq
TRUE	PRJEB21624			hiseq
TRUE	PRJEB10338			hiseq
TRUE	PRJNA511459
TRUE	SAMN07638610			miseq
TRUE	SAMN07638604			miseq
TRUE	SAMN10054316			miseq
TRUE	SAMN07367939			miseq
TRUE	SAMN10054324			miseq
TRUE	SAMN07367937			miseq
TRUE	SAMN10054315			miseq
TRUE	SAMN07638612			miseq
TRUE	SAMN07367933			miseq
TRUE	SAMN07638606			miseq
TRUE	PRJNA490620			miseq
TRUE	SAMN07367931			miseq
TRUE	PRJNA394669			miseq
TRUE	SAMN10054307			miseq
TRUE	PRJNA387219	TRUE	TRUE	hiseq	v1	v4
TRUE
TRUE				illumina	v4
FALSE
FALSE				illumina
FALSE
FALSE
FALSE
FALSE
FALSE
FALSE
FALSE
TRUE	PRJNA476992	TRUE	TRUE	454	v4
TRUE	PRJNA319276	TRUE	TRUE	454	v4
FALSE
FALSE
FALSE
FALSE
TRUE				454
FALSE
TRUE	PRJNA470570			miseq
TRUE	PRJNA391810	TRUE	TRUE	miseq
FALSE
FALSE
FALSE
FALSE
FALSE
FALSE
TRUE		TRUE		miseq
TRUE
TRUE
TRUE
TRUE	PRJEB24312			illumina	v4
FALSE
FALSE
TRUE	ERP011093			hiseq
FALSE
FALSE		TRUE
FALSE
FALSE
FALSE
FALSE
FALSE		TRUE		illumina
FALSE
FALSE
FALSE
FALSE				illumina
FALSE				illumina
TRUE	PRJNA314462	TRUE	TRUE	miseq	v4
TRUE	SAMN04508196	TRUE	TRUE	miseq	v4
TRUE	SAMN04508205	TRUE	TRUE	miseq	v4
FALSE
FALSE			TRUE
FALSE	PRJEB8623		TRUE	hiseq
TRUE
TRUE
FALSE
FALSE
TRUE	SRR948090			hiseq
TRUE	PRJNA293241			hiseq
TRUE	PRJNA195589			hiseq
TRUE	PRJNA214227			hiseq
TRUE	PRJNA41169			hiseq
TRUE
FALSE
TRUE				454
TRUE			TRUE
FALSE				illumina
FALSE
FALSE
FALSE
TRUE				454	v3
TRUE
TRUE				illumina
FALSE
FALSE
FALSE
TRUE				illumina
FALSE	SRP136324			miseq
FALSE
FALSE
FALSE				illumina
FALSE
FALSE
FALSE				illumina
FALSE
TRUE
TRUE
FALSE
FALSE				miseq
FALSE
FALSE
FALSE
FALSE
TRUE				454
FALSE
TRUE		TRUE
FALSE
FALSE
FALSE	SAMN07975642			miseq
FALSE	PRJNA416504			miseq
TRUE
FALSE
FALSE				illumina
FALSE
TRUE	SRP004054	TRUE		hiseq
FALSE				miseq
FALSE
TRUE		TRUE	TRUE	454
FALSE
FALSE
FALSE	PRJEB6433			hiseq
FALSE	SRR1542919	TRUE
FALSE	SRR1542936	TRUE
FALSE
TRUE				miseq
FALSE				454
FALSE
FALSE				illumina
FALSE
FALSE
FALSE
TRUE	PRJNA244335	TRUE	TRUE	miseq	v4
FALSE
TRUE	PRJEB25281			miseq
FALSE
FALSE
FALSE
FALSE
TRUE
FALSE	PRJNA313151	TRUE	TRUE	hiseq
FALSE	PRJNA413684	TRUE	TRUE	hiseq
FALSE
TRUE	PRJNA393092			miseq
TRUE
FALSE
FALSE				illumina
TRUE
FALSE
FALSE
TRUE			TRUE	hiseq
FALSE
FALSE
FALSE
FALSE	SRP056280			hiseq
FALSE
FALSE
FALSE				illumina
FALSE	SRR2124832
TRUE
FALSE
FALSE
TRUE				miseq	v3
FALSE
FALSE
FALSE
FALSE
TRUE	SRX385198			miseq
TRUE	PRJNA229525			miseq
FALSE				hiseq
FALSE	PRJNA379070			hiseq
FALSE	SRR2064148			miseq
FALSE	SRS614525			miseq
FALSE	SRR2063782			miseq
FALSE	SRR2064146			miseq
FALSE	SRR2060847			miseq
FALSE
FALSE
FALSE
TRUE	mg-rast			miseq	v4
FALSE				illumina
FALSE				hiseq
TRUE
FALSE				illumina
FALSE
FALSE		TRUE
FALSE
TRUE	SRP055488			miseq	v3	v8
TRUE
FALSE				illumina
FALSE
FALSE
FALSE
FALSE	PRJEB12094			hiseq
TRUE	SAMN08399259			miseq
TRUE	SAMN08399260			miseq
TRUE	SAMN08399261			miseq
FALSE
FALSE
FALSE
FALSE
FALSE
FALSE
FALSE
FALSE
FALSE				illumina
FALSE
FALSE
FALSE					v5
FALSE
FALSE
FALSE
FALSE	PRJNA230500			hiseq
FALSE	PRJNA38715			hiseq
FALSE
FALSE	PRJNA419481			miseq
FALSE
FALSE
TRUE
FALSE
FALSE
FALSE
TRUE	SRP068879			454
TRUE				miseq
FALSE				hiseq
FALSE
FALSE				hiseq
FALSE
FALSE
FALSE
FALSE
TRUE	ERS1983444			miseq	v4
TRUE	ERS1983438			miseq	v4
TRUE	ERS1983435			miseq	v4
TRUE	ERS1983439			miseq	v4
TRUE	ERS1983441			miseq	v4
TRUE	ERS1983443			miseq	v4
TRUE	PRJEB23187			miseq	v4
TRUE	ERS1983433			miseq	v4
TRUE	ERS1983436			miseq	v4
TRUE	ERS1983442			miseq	v4
TRUE	ERS1983434			miseq	v4
TRUE	ERS1983440			miseq	v4
FALSE			TRUE
TRUE	ERP000339			454
TRUE	PRJEB5265			454
TRUE	SRP050125			454
FALSE	PRJNA361417		TRUE	illumina
FALSE	PRJNA407960			hiseq
FALSE				hiseq
TRUE				miseq	v3
FALSE				miseq
FALSE
FALSE
FALSE
FALSE
FALSE
FALSE
TRUE	PRJNA341864	TRUE		miseq
TRUE	PRJEB17887	TRUE		miseq
FALSE	SRR060191			miseq
FALSE
FALSE
TRUE
FALSE
FALSE
FALSE
TRUE
TRUE
TRUE
FALSE
FALSE
FALSE
FALSE
FALSE				illumina
FALSE
FALSE
FALSE				illumina
TRUE
TRUE
FALSE
FALSE		TRUE
TRUE	PRJNA257794			miseq	v5	v6
FALSE	SRS2727172			454
FALSE
TRUE
FALSE				hiseq
TRUE
FALSE
FALSE
TRUE				454
FALSE
TRUE				illumina
FALSE		TRUE	TRUE
FALSE				hiseq
FALSE	PRJNA325487			miseq
FALSE
FALSE
FALSE					v2
FALSE
FALSE
TRUE				illumina
FALSE				hiseq
FALSE
FALSE
FALSE
FALSE
FALSE
FALSE
FALSE				illumina
FALSE	PRJEB7426			hiseq
FALSE	PRJEB7421			hiseq
FALSE	PRJEB7427			hiseq
FALSE	PRJEB7430			hiseq
FALSE	PRJEB7432			hiseq
FALSE	PRJEB7433			hiseq
FALSE	PRJEB7428			hiseq
FALSE	PRJEB7434			hiseq
FALSE
TRUE
TRUE				454	v3
FALSE
TRUE	ERP002593			454	v4
TRUE	mg-rast			miseq	v5	v8
FALSE
FALSE	SRP063971			miseq	v2
TRUE	PRJNA488135			miseq
TRUE	SRP143624			miseq
FALSE					v1
FALSE	SRX3035994			hiseq
FALSE	SRX3035965			hiseq
FALSE			TRUE
TRUE	SRP045198				v3	v4
FALSE				iontorrent
FALSE				illumina
FALSE
FALSE
FALSE				illumina
TRUE				miseq
TRUE
FALSE
FALSE		TRUE
FALSE
FALSE	PRJNA319824
FALSE
FALSE
FALSE				illumina
FALSE
TRUE
FALSE
FALSE
FALSE
FALSE
TRUE
FALSE
FALSE				hiseq
FALSE
FALSE
TRUE		TRUE		miseq
TRUE
TRUE
TRUE
FALSE
TRUE				miseq	v4
FALSE				illumina
FALSE	SRR227312			hiseq
FALSE	SRR522244			hiseq
FALSE	SRR769320			hiseq
FALSE	SRR522246			hiseq
FALSE	SRR768269			hiseq
FALSE	SRR315382			hiseq
FALSE			TRUE
FALSE
FALSE				454
FALSE
FALSE
FALSE		TRUE
TRUE				illumina
FALSE
FALSE			TRUE	hiseq
FALSE
TRUE
FALSE
FALSE
FALSE
FALSE				miseq
FALSE				illumina
FALSE
FALSE
FALSE
FALSE
FALSE	SRP039020			hiseq
FALSE	PRJNA377297			hiseq
FALSE				hiseq
FALSE
TRUE
FALSE				illumina
FALSE
FALSE
FALSE				illumina
FALSE				miseq	v4
FALSE
FALSE	PRJEB23778	TRUE		miseq
FALSE	PRJEB21546	TRUE		miseq
FALSE	PRJEB26479	TRUE		miseq
FALSE	PRJEB23728	TRUE		miseq
FALSE	ERS1801979	TRUE		miseq
FALSE
TRUE				454	v4
FALSE				miseq
FALSE
TRUE				miseq
FALSE				454
FALSE
TRUE	PRJEB13978			miseq
FALSE
TRUE
FALSE
TRUE	mg-rast			illumina
FALSE
FALSE					v1	v2	v3	v4	v6	v7
FALSE				454
FALSE
FALSE				illumina
FALSE				illumina
FALSE
FALSE
FALSE
FALSE
TRUE				454
FALSE
FALSE
FALSE
FALSE				illumina
FALSE
TRUE				454
FALSE
FALSE
TRUE	PRJNA504009			miseq	v3
TRUE	SRP044294			454	v3
FALSE
TRUE				454
TRUE	PRJEB13410			hiseq
FALSE
TRUE
FALSE
TRUE
FALSE				hiseq
FALSE
FALSE
FALSE			TRUE
FALSE			TRUE
TRUE				hiseq	v3
TRUE
FALSE
TRUE	PRJEB26390			miseq
TRUE
FALSE
FALSE
FALSE
TRUE	PRJNA242478			illumina	v5
FALSE
FALSE
FALSE
TRUE
FALSE				miseq
FALSE
FALSE
FALSE
FALSE
FALSE
FALSE
FALSE				hiseq
TRUE
FALSE	SRR8205836
FALSE	SRR8205748
FALSE
FALSE		TRUE
FALSE
FALSE				illumina
FALSE				illumina
FALSE
FALSE
FALSE				miseq
FALSE
FALSE
FALSE
FALSE
TRUE				illumina
TRUE	PRJNA40025			miseq	v1	v2	v4
FALSE
FALSE
TRUE	SAMN04967294			miseq	v3
TRUE	PRJNA321148			miseq	v3
TRUE	SAMN07182298			miseq	v3
FALSE
TRUE	PRJEB30595			illumina
TRUE	PRJEB24475			illumina
FALSE
TRUE
FALSE
FALSE		TRUE		illumina	v3
FALSE
FALSE
FALSE
FALSE
FALSE				miseq
FALSE				illumina
FALSE	PRJNA292637			miseq
FALSE	PRJNA292629			miseq
FALSE	PRJNA281142			miseq
FALSE
TRUE
TRUE
FALSE
TRUE
FALSE
TRUE
TRUE
FALSE
FALSE				illumina
TRUE	mg-rast
FALSE
FALSE
TRUE		TRUE	TRUE	454
FALSE
FALSE
FALSE
FALSE
FALSE				hiseq
FALSE
FALSE	SRP044717			hiseq
FALSE
FALSE
FALSE
FALSE		TRUE
FALSE	PRJNA480800			illumina
FALSE	PRJEB7245			illumina
FALSE	PRJNA487511			illumina
FALSE
TRUE	SRR5059349			illumina
TRUE	SRR5059351			illumina
TRUE	SRR5059340			illumina
TRUE	SRR5059348			illumina
TRUE	SRR5296204			miseq
TRUE	SRR5296203			miseq
FALSE
TRUE	PRJEB6399		TRUE	454	v3	v4
FALSE
FALSE
FALSE
FALSE
FALSE
FALSE
FALSE
TRUE
FALSE				miseq
FALSE
FALSE
FALSE		TRUE
TRUE
FALSE
FALSE
FALSE
FALSE
FALSE				hiseq	v5
FALSE
FALSE	PRJNA244109			454
FALSE
FALSE
FALSE
FALSE				illumina
TRUE
FALSE				hiseq
FALSE
FALSE	PRJNA386436			illumina
FALSE
FALSE	mg-rast			illumina
FALSE
FALSE
FALSE
FALSE
TRUE
FALSE				miseq
FALSE
FALSE
FALSE		TRUE
FALSE
FALSE				iontorrent
FALSE				illumina
FALSE
FALSE				illumina
FALSE
FALSE				illumina
TRUE
FALSE
FALSE
FALSE
FALSE
FALSE
FALSE
FALSE
FALSE	SRP051179
FALSE	SRX028827			hiseq
FALSE	SRX028823			hiseq
TRUE	SRP064549			454	v3
TRUE
FALSE
FALSE			TRUE
FALSE
FALSE
FALSE	PRJEB20364			hiseq
FALSE
FALSE
FALSE
FALSE
FALSE				illumina
FALSE
TRUE
FALSE
FALSE
FALSE
TRUE
TRUE
FALSE
FALSE
FALSE
FALSE
FALSE				hiseq
FALSE
FALSE
FALSE
FALSE
FALSE
FALSE
FALSE	SRR3666792	TRUE		illumina
FALSE	SRR3666799	TRUE		illumina
FALSE	SRR3666796	TRUE		illumina
FALSE	SRR3666224	TRUE		illumina
FALSE	SRR3666798	TRUE		illumina
FALSE	SRR3666222	TRUE		illumina
FALSE	SRR3666794	TRUE		illumina
FALSE	SRR3666219	TRUE		illumina
FALSE	SRR3666801	TRUE		illumina
FALSE				miseq
TRUE	PRJEB14477			iontorrent
TRUE	PRJEB14487			iontorrent
FALSE
TRUE
FALSE
TRUE
FALSE
FALSE
FALSE
TRUE
TRUE
FALSE				miseq
FALSE				illumina
FALSE	SRP041807	TRUE		454
TRUE	PRJNA394711			miseq	v2	v4
FALSE
TRUE
TRUE
TRUE
FALSE	PRJEB20761
FALSE	PRJNA295807	TRUE		illumina
FALSE
FALSE
FALSE				454
FALSE
FALSE
FALSE				illumina
FALSE	SRP058281			hiseq
FALSE
TRUE
TRUE
FALSE				hiseq
TRUE
FALSE
FALSE
TRUE	PRJNA420645			miseq
TRUE	SRP136070			miseq
TRUE	SRX559897			hiseq
TRUE	SRX559898			hiseq
TRUE	SRX559902			hiseq
TRUE	SRX559901			hiseq
FALSE
TRUE
FALSE				miseq	v1
FALSE				hiseq
TRUE				454
FALSE
FALSE
TRUE	SAMN06624665			miseq
TRUE	PRJNA181037			miseq
TRUE	SAMN06624370			miseq
TRUE
FALSE		TRUE
FALSE
FALSE
FALSE
FALSE
FALSE
TRUE	SRP005150	TRUE
TRUE	SRP000383	TRUE
TRUE	SRX021087	TRUE
TRUE	PRJNA274944	TRUE
TRUE	PRJNA237362	TRUE
TRUE	PRJNA269205	TRUE
FALSE
FALSE
FALSE
FALSE
FALSE	SRP040975			hiseq
FALSE	PRJNA234377			hiseq
TRUE	bioproject
FALSE
FALSE				hiseq
TRUE
FALSE
FALSE		TRUE
TRUE
FALSE	SRR5676704			illumina
FALSE	SAMN08172710			illumina
FALSE	SRP126779			illumina
FALSE	SRR5676707			illumina
FALSE	SAMN08172709			illumina
FALSE	SAMN08172701			illumina
FALSE	SRR2645004			illumina
FALSE	SRR2645000			illumina
FALSE	SAMN08177643			illumina
FALSE	SAMN08172707			illumina
FALSE	SRR5676703			illumina
FALSE	SAMN08177641			illumina
FALSE	SAMN08172704			illumina
FALSE	SRR2644999			illumina
FALSE	SAMN08172703			illumina
FALSE	SRR5676717			illumina
FALSE	SAMN08172712			illumina
FALSE	PRJNA422277			illumina
FALSE	SAMN08172713			illumina
FALSE	SAMN08172699			illumina
FALSE	SAMN08172715			illumina
FALSE	SAMN08172711			illumina
FALSE	SRR2645003			illumina
FALSE	SAMN08177642			illumina
FALSE	SRR2645001			illumina
FALSE	SAMN08172700			illumina
FALSE	SRR5676716			illumina
FALSE	SAMN08172705			illumina
FALSE	SRR2645002			illumina
FALSE	SAMN08172706			illumina
FALSE	SAMN08172702			illumina
FALSE	SAMN08177644			illumina
FALSE	SAMN08172714			illumina
FALSE	PRJNA338752		TRUE	hiseq
FALSE				hiseq
FALSE	PRJNA275582			hiseq
FALSE	PRJEB5438			454
FALSE	PRJEB4961			454
TRUE	PRJEB18679			miseq
TRUE	PRJEB20757			miseq
TRUE	PRJEB18680			miseq
FALSE
FALSE
FALSE
FALSE
FALSE
FALSE
FALSE	PRJNA335917			hiseq
FALSE
TRUE				illumina
FALSE	SRP094745			hiseq
FALSE
FALSE
TRUE				454	v3
FALSE					v7
TRUE				454	v5	v6
FALSE				illumina
TRUE	bioproject	TRUE	TRUE	miseq	v4
FALSE
FALSE	SAMN04992110			hiseq
FALSE	SAMN04992107			hiseq
FALSE	SAMN04992112			hiseq
FALSE	SAMN04992106			hiseq
FALSE	SAMN04992113			hiseq
FALSE	PRJNA321056			hiseq
FALSE	SAMN04992114			hiseq
FALSE	SAMN04992108			hiseq
FALSE	SAMN04992109			hiseq
FALSE	SAMN04992111			hiseq
FALSE	SRP075576			hiseq
FALSE
FALSE
FALSE
TRUE
FALSE
FALSE				miseq
FALSE
FALSE
FALSE
FALSE
FALSE				miseq
FALSE
FALSE	SRR3928623			illumina
FALSE	SRR3928621			illumina
FALSE	SRP048613			illumina
FALSE	SRR3928627			illumina
FALSE
FALSE				illumina
FALSE				454
TRUE
TRUE	SRR1560574	TRUE		miseq	v4
TRUE	SRR1560515	TRUE		miseq	v4
TRUE	SRR1569024	TRUE		miseq	v4
TRUE	SRR1560549	TRUE		miseq	v4
TRUE	SRR1560527	TRUE		miseq	v4
TRUE	SRR1569028	TRUE		miseq	v4
TRUE	SRR1569016	TRUE		miseq	v4
TRUE	SRR1560593	TRUE		miseq	v4
TRUE	PRJNA429141			hiseq
TRUE	SRR4198666			hiseq
TRUE	PRJNA449258			hiseq
TRUE	PRJNA428721			hiseq
TRUE	SRR1173821			hiseq
TRUE	SRR4198832			hiseq
TRUE	mg-rast	TRUE		miseq
TRUE		TRUE
FALSE
FALSE
TRUE		TRUE	TRUE	miseq
FALSE
FALSE		TRUE
FALSE	ers7010112
FALSE				illumina
FALSE	PRJNA396729			hiseq
FALSE
FALSE				hiseq	v9
TRUE	PRJNA4			miseq
TRUE	PRJNA369325	TRUE	TRUE	miseq	v3	v4
FALSE
FALSE		TRUE		illumina
FALSE
TRUE	PRJNA290897			454	v3
TRUE	PRJNA423244	TRUE	TRUE	miseq	v4
FALSE
FALSE
FALSE				illumina
FALSE				illumina
TRUE	SRP049241			miseq	v5
FALSE
FALSE
FALSE				illumina
FALSE
TRUE		TRUE	TRUE	miseq	v4
FALSE				454
FALSE
FALSE
FALSE	SRX1421601			hiseq
FALSE
FALSE		TRUE
FALSE
FALSE
FALSE	SRP075868			hiseq
FALSE
FALSE
FALSE				hiseq
FALSE
FALSE
FALSE
TRUE
FALSE
FALSE	SRX877682	TRUE		hiseq
FALSE	SRX132062	TRUE		hiseq
FALSE	SRP055490	TRUE		hiseq
FALSE	ERX145718	TRUE		hiseq
FALSE	PRJNA380047			hiseq
FALSE
FALSE
FALSE	SRR5275585			miseq
FALSE	SRR5275583			miseq
FALSE	SRR5275584			miseq
FALSE
FALSE
TRUE
FALSE
TRUE
FALSE
FALSE
FALSE					v3	v8
FALSE
FALSE
TRUE		TRUE	TRUE	miseq
TRUE	mg-rast	TRUE	TRUE	miseq
TRUE		TRUE	TRUE	miseq	v4
FALSE
FALSE
FALSE
FALSE
FALSE
FALSE
FALSE
FALSE
TRUE	SRP148741			miseq
FALSE	PRJNA493061			illumina
FALSE				illumina
FALSE			TRUE
FALSE
FALSE
FALSE
FALSE
FALSE
FALSE
FALSE
FALSE				454
FALSE
FALSE
FALSE
FALSE
FALSE
FALSE		TRUE	TRUE	454
FALSE
FALSE
FALSE
FALSE	bioproject			illumina
FALSE				miseq
FALSE
FALSE
FALSE				hiseq
TRUE
FALSE
TRUE	PRJEB22936		TRUE	miseq	v4
TRUE	ERS1963826		TRUE	miseq	v4
TRUE	ERS1963781		TRUE	miseq	v4
FALSE
FALSE
FALSE
TRUE	SRP137655	TRUE	TRUE	miseq	v4
FALSE
FALSE
FALSE	ERS3573837
FALSE	PRJEB27416
FALSE	ERS3573946
TRUE	PRJEB8342		TRUE	454
FALSE
FALSE				454
FALSE
TRUE
FALSE
FALSE
FALSE
FALSE
FALSE			TRUE
FALSE	SRP120553	TRUE		hiseq
FALSE	PRJNA10808	TRUE		hiseq
FALSE	PRJNA205740	TRUE		hiseq
FALSE	PRJNA168	TRUE		hiseq
FALSE
FALSE
TRUE
FALSE
TRUE				miseq
FALSE
FALSE
FALSE
FALSE				hiseq
FALSE		TRUE
FALSE
FALSE				454
FALSE
FALSE	PRJEB68			illumina
FALSE
FALSE
FALSE				miseq
FALSE
FALSE
FALSE				illumina
FALSE	SRX1090401			miseq
FALSE
FALSE				illumina	v2
FALSE	PRJDB3312			hiseq
FALSE
TRUE	PRJNA350258			miseq
TRUE	PRJNA292054			miseq
FALSE
FALSE
TRUE		TRUE	TRUE	454	v4
FALSE
FALSE
FALSE
FALSE				illumina
FALSE
FALSE	PRJNA289202			hiseq
FALSE	PRJNA203045			hiseq
FALSE	mg-rast	TRUE	TRUE	miseq
FALSE
FALSE
FALSE
FALSE				hiseq
FALSE
FALSE
TRUE
FALSE
FALSE
FALSE
FALSE
FALSE
TRUE				hiseq
TRUE				hiseq
FALSE
FALSE
FALSE
FALSE
FALSE
FALSE			TRUE
TRUE
FALSE	SRP072086
TRUE	PRJEB20172	TRUE	TRUE	miseq	v2	v4
TRUE	PRJEB20197	TRUE	TRUE	miseq	v2	v4
FALSE
FALSE
FALSE
FALSE
TRUE	SRR2962702	TRUE	TRUE	miseq	v4
FALSE
FALSE
FALSE	PRJEB22700
FALSE
FALSE		TRUE		illumina
FALSE
FALSE
FALSE	PRJNA267690			illumina
FALSE	PRJNA36649			illumina
FALSE	PRJNA266680			illumina
FALSE	PRJNA17367			illumina
TRUE	PRJNA397647			miseq
TRUE				iontorrent
FALSE
FALSE				hiseq
FALSE
FALSE
FALSE
FALSE	SRP040427		TRUE	hiseq
FALSE
FALSE
FALSE				illumina
FALSE
FALSE			TRUE
FALSE
TRUE
TRUE
FALSE
TRUE
FALSE
FALSE
TRUE
TRUE	mg-rast			illumina
FALSE
FALSE
FALSE
TRUE
FALSE
FALSE				hiseq
FALSE				illumina
FALSE
FALSE
FALSE
FALSE
TRUE	PRJEB14112			miseq
FALSE
FALSE	ERR2178844
FALSE	ERR2178842
FALSE	ERR2178843
FALSE	ERR2178847
FALSE	ERR2178841
FALSE	ERR2178852
FALSE	ERR2178840
FALSE	ERR2178849
FALSE	ERR2178839
FALSE	ERR2178845
FALSE	ERR2178850
FALSE	ERR2178838
FALSE	ERR2178848
FALSE	ERR2178846
FALSE	ERR2178851
FALSE
FALSE
TRUE
FALSE
FALSE
TRUE	PRJNA322246			hiseq
TRUE	PRJNA320636			hiseq
FALSE				miseq
FALSE
FALSE
FALSE
TRUE
FALSE				miseq
TRUE		TRUE
FALSE
FALSE		TRUE
FALSE				hiseq
FALSE				illumina
FALSE
TRUE
TRUE	SRP064500			miseq	v5
TRUE	SAMN04870	TRUE		illumina
TRUE	SRP074318	TRUE		illumina
TRUE	PRJNA318959	TRUE		illumina
TRUE
FALSE
FALSE
FALSE
TRUE
FALSE
FALSE
FALSE
TRUE
FALSE
TRUE	PRJEB13312			miseq	v2
FALSE
FALSE				illumina
FALSE	SRP067927			hiseq
FALSE
FALSE
FALSE
FALSE	PRJNA400609			hiseq
FALSE
FALSE
FALSE
FALSE
FALSE
FALSE				miseq
FALSE
FALSE
FALSE	PRJNA415188			miseq
FALSE				miseq
FALSE				illumina
FALSE				miseq
FALSE
FALSE
FALSE				hiseq
FALSE
FALSE				illumina
FALSE
FALSE
FALSE
FALSE
FALSE
TRUE	SRP119642			miseq	v3	v4
TRUE	PRJEB21624			hiseq
TRUE	PRJEB10338			hiseq
FALSE				hiseq
FALSE
FALSE
TRUE	PRJNA279227	TRUE	TRUE	454
TRUE
FALSE
FALSE				hiseq
TRUE
FALSE				illumina
FALSE				illumina
FALSE	PRJEB12856			miseq
FALSE			TRUE
FALSE
FALSE
FALSE
TRUE	PRJNA283582			miseq
TRUE		TRUE	TRUE	hiseq	v4
FALSE
TRUE	mg-rast		TRUE	miseq
TRUE
TRUE
FALSE
FALSE
FALSE
TRUE	SRP072297			hiseq	v6
FALSE		TRUE
FALSE
FALSE
FALSE
TRUE
TRUE
TRUE
FALSE
FALSE
TRUE
FALSE
FALSE
FALSE
FALSE
FALSE
FALSE
FALSE	SRP014719			hiseq
FALSE
FALSE
TRUE
FALSE
FALSE
TRUE		TRUE
FALSE	ERS2564098			miseq
FALSE	PRJEB27427			miseq
TRUE
FALSE		TRUE
FALSE
TRUE
FALSE				454
TRUE				454	v2
TRUE
TRUE
FALSE
FALSE
FALSE				illumina
FALSE
TRUE
FALSE				miseq
TRUE
FALSE
FALSE
FALSE
FALSE	PRJNA445764			illumina
FALSE	SRP136506			illumina
FALSE
FALSE
FALSE	PRJNA408029			hiseq
TRUE
FALSE
FALSE
FALSE
FALSE
FALSE	PRJNA277895			illumina
FALSE	SRP056059			illumina
FALSE
FALSE			TRUE	illumina
FALSE				454
FALSE	PRJNA387923
FALSE	PRJNA382384
TRUE		TRUE	TRUE	miseq	v4
FALSE
FALSE	PRJNA429237			illumina
FALSE
FALSE				454
FALSE
TRUE				hiseq
FALSE
FALSE
FALSE
FALSE
FALSE
FALSE
FALSE	SRP051394			hiseq
FALSE
TRUE	PRJEB26997			miseq	v3	v4
FALSE	PRJNA47589			hiseq
FALSE	PRJNA422663			hiseq
FALSE	PRJNA504765
FALSE
FALSE
TRUE	SAMN04054215			454
TRUE	PRJNA272946	TRUE		hiseq
TRUE	PRJNA316855	TRUE		hiseq
FALSE				hiseq
FALSE
FALSE				hiseq
TRUE	mg-rast			454
FALSE	mg-rast			454
FALSE
FALSE
FALSE
FALSE				454
FALSE
FALSE				illumina
TRUE
FALSE		TRUE
FALSE					v1
FALSE		TRUE
FALSE
TRUE		TRUE
FALSE
FALSE
FALSE				hiseq
FALSE	PRJNA395715			454
FALSE	PRJNA397058			454
FALSE
TRUE		TRUE		illumina
FALSE
FALSE			TRUE	illumina
FALSE
FALSE
FALSE
TRUE	SRP140677		TRUE	miseq
FALSE
TRUE	PRJEB21667			miseq	v4	v5
TRUE	SRX892770	TRUE	TRUE	miseq	v4
TRUE	SRX672050	TRUE	TRUE	miseq	v4
FALSE				illumina
FALSE		TRUE
TRUE	PRJNA270760			454	v2	v5
TRUE	PRJNA82945			454	v2	v5
TRUE	PRJNA338649			454	v2	v5
TRUE	PRJNA188932			454	v2	v5
TRUE	PRJNA171127			454	v2	v5
TRUE	PRJNA193416			454	v2	v5
TRUE	PRJNA212787			454	v2	v5
TRUE	PRJEB2767			454	v2	v5
TRUE	PRJNA232722			454	v2	v5
TRUE	PRJNA285699			454	v2	v5
TRUE	PRJNA253631			454	v2	v5
TRUE
FALSE
FALSE
FALSE				illumina
TRUE	SRP148434	TRUE	TRUE	illumina	v1	v2	v4	v5
FALSE	SRP045587			454
FALSE	SRP066410			hiseq
FALSE			TRUE	illumina
FALSE	SRX673837			hiseq
FALSE
FALSE	SRP008262
FALSE
FALSE				hiseq
FALSE
TRUE	PRJNA436212			illumina
FALSE				hiseq
TRUE	SRR5768980			illumina	v9
FALSE
FALSE	PRJNA310384
FALSE
FALSE
TRUE
TRUE		TRUE	TRUE	miseq	v5
FALSE
FALSE
TRUE		TRUE		miseq
FALSE				illumina
FALSE
FALSE
FALSE				hiseq
FALSE
FALSE				miseq
FALSE	PRJEB9504			hiseq
TRUE	DRR018567
TRUE	ERS132381
TRUE	ERS132368
TRUE	ERS132369
TRUE	DRR018569
TRUE	ERS132379
TRUE	ERS132537
TRUE	DRR018568
TRUE	ERS132358
FALSE				hiseq
FALSE				illumina
TRUE
FALSE	PRJEB11301			illumina
TRUE
FALSE
TRUE	SRP065952			miseq	v3
TRUE	SRP080931			miseq	v3
TRUE	SRP080847			miseq	v3
FALSE
FALSE
FALSE	ERR044692		TRUE	hiseq
FALSE	SRX833917		TRUE	hiseq
FALSE	PRJNA271858		TRUE	hiseq
FALSE	ERR044695		TRUE	hiseq
FALSE	SRX833872		TRUE	hiseq
FALSE	SRR341928		TRUE	hiseq
FALSE
TRUE			TRUE
FALSE
FALSE
FALSE				miseq
FALSE
FALSE
TRUE		TRUE
FALSE
TRUE
TRUE
FALSE				454
FALSE				illumina
FALSE				illumina
FALSE
FALSE
FALSE
TRUE	PRJNA270657			miseq
TRUE	PRJNA298487			miseq
FALSE
TRUE	ERS638558			454	v4
TRUE	PRJEB8206			454	v4
FALSE				miseq
FALSE	PRJNA288746			hiseq
FALSE
FALSE				illumina
FALSE
TRUE
FALSE
FALSE
FALSE
TRUE				454	v1
FALSE
FALSE
FALSE					v1	v2
FALSE
TRUE
FALSE
FALSE		TRUE	TRUE
FALSE		TRUE
FALSE
FALSE				illumina
FALSE
FALSE	PRJNA412961			hiseq
FALSE
FALSE	mg-rast
FALSE
FALSE
FALSE	SRP046996			hiseq
FALSE
TRUE				miseq	v3
TRUE	PRJNA429123			miseq	v3
FALSE
FALSE
FALSE	ers3011141
FALSE
FALSE
FALSE
FALSE
FALSE
FALSE
FALSE				hiseq
FALSE
FALSE	PRJEB11420			454
FALSE	PRJEB11421			454
FALSE		TRUE
TRUE		TRUE
TRUE
FALSE	PRJNA386796			hiseq
FALSE
TRUE	PRJNA419549			hiseq
TRUE	PRJDB4088			hiseq
FALSE
TRUE				illumina
TRUE	SRP148429			miseq
FALSE
FALSE
FALSE
FALSE	SRP092493			hiseq
TRUE
TRUE	PRJNA298672			miseq
TRUE	SAMN04230746			miseq
FALSE
FALSE				illumina
TRUE	SAMN04198217		TRUE	miseq
FALSE
TRUE	PRJEB15590			hiseq
TRUE	PRJEB3383			hiseq
TRUE				454
TRUE				454
FALSE	figshare
FALSE
TRUE
FALSE					v1	v3	v5
TRUE
FALSE
FALSE				miseq
TRUE
FALSE				hiseq
FALSE
TRUE
FALSE
FALSE
[truncated: 33,100 more rows]

## Sheet: 2.16S manual check
Randomizing factor	16S detected	accession	515f	806r	seq_method	gene_region1	gene_region2	Should data have been deposited?	Notes		Rand!	16ness	Should data have been deposited?	Counter	Total	Counter/total
0.840789	TRUE			TRUE				GEO repository	The datasets supporting the conclusions of this article are available in the GEO repository (GSE84608 study), https://urldefense.proofpoint.com/v2/url?u=http-3A__www.ncbi.nlm.nih.gov_geo_query_acc.cgi-3Facc-3DGSE84608&d=CwIEAg&c=j5oPpO0eBH1iio48DtsedbOBGmuw5jHLjgvtN2r4ehE&r=REfrrNB1Q19nN1O96kDHfpL8wMEAmm5agl7GOxFnFhk&m=VU5l21Ei5cB2zpMYzmWuMN4mXNpJJKW6q2xSnh1B938&s=Ep3750dmynKiTSrnrNrW344WS7_IvMN7…		0.00529888	TRUE	FALSE	0	1	0
0.432416	TRUE				miseq	v4		Google drive	google drive		0.006846	TRUE	FALSE	0	2	0
0.483627	TRUE				454	v3		SRA245228			0.00928292	TRUE	FALSE	0	3	0
0.340197	TRUE							FALSE			0.0118344	TRUE	FALSE	0	4	0
0.409563	TRUE				miseq			FALSE			0.0141719	TRUE	FALSE	0	5	0
0.601169	TRUE							FALSE			0.0143537	TRUE	FALSE	0	6	0
0.60369	TRUE							FALSE			0.0213384	TRUE	FALSE	0	7	0
0.435916	TRUE				miseq			FALSE			0.0353104	TRUE	FALSE	0	8	0
0.691689	TRUE							FALSE			0.0383051	TRUE	TRUE	1	9	0.111111
0.684611	TRUE							FALSE			0.0410302	TRUE	FALSE	1	10	0.1
0.70666	TRUE							FALSE			0.0438557	TRUE	FALSE	1	11	0.0909091
0.608595	TRUE				illumina			FALSE			0.0507901	TRUE	FALSE	1	12	0.0833333
0.393814	TRUE							FALSE			0.0538618	TRUE	FALSE	1	13	0.0769231
0.908245	TRUE							FALSE			0.0652051	TRUE	FALSE	1	14	0.0714286
0.51039	TRUE							FALSE			0.0760325	TRUE	FALSE	1	15	0.0666667
0.151952	TRUE				hiseq			FALSE			0.080532	TRUE	FALSE	1	16	0.0625
0.870739	TRUE							FALSE			0.0888991	TRUE	FALSE	1	17	0.0588235		19 out of 150 papers should have been deposited
0.701901	TRUE							FALSE			0.0908373	TRUE	FALSE	1	18	0.0555556		We can estimate that 469 out these 3706 papers should have been deposited
0.44854	TRUE							FALSE			0.105979	TRUE	FALSE	1	19	0.0526316
0.00352679	TRUE							FALSE			0.108486	TRUE	FALSE	1	20	0.05
0.737487	TRUE							FALSE			0.125702	TRUE	FALSE	1	21	0.047619
0.360266	TRUE							FALSE			0.136698	TRUE	FALSE	1	22	0.0454545
0.261803	TRUE							FALSE			0.139028	TRUE	FALSE	1	23	0.0434783
0.605573	TRUE							FALSE			0.160787	TRUE	TRUE	2	24	0.0833333
0.261636	TRUE							FALSE			0.168254	TRUE	FALSE	2	25	0.08
0.968658	TRUE							FALSE			0.17198	TRUE	FALSE	2	26	0.0769231
0.799742	TRUE				hiseq	v3		FALSE	454 was described in methods but no data on this was presented?		0.17618	TRUE	FALSE	2	27	0.0740741
0.558393	TRUE				454			FALSE			0.18532	TRUE	FALSE	2	28	0.0714286
0.0786132	TRUE				454			FALSE			0.189849	TRUE	FALSE	2	29	0.0689655
0.711061	TRUE							FALSE			0.189898	TRUE	FALSE	2	30	0.0666667
0.665521	TRUE							FALSE			0.194202	TRUE	FALSE	2	31	0.0645161
0.579038	TRUE							FALSE			0.199922	TRUE	FALSE	2	32	0.0625
0.570016	TRUE							FALSE			0.203009	TRUE	FALSE	2	33	0.0606061
0.0506818	TRUE							FALSE			0.214997	TRUE	FALSE	2	34	0.0588235
0.370754	TRUE							FALSE			0.219511	TRUE	FALSE	2	35	0.0571429
0.92683	TRUE		TRUE	TRUE	454			FALSE			0.225728	TRUE	TRUE	3	36	0.0833333
0.48751	TRUE							FALSE			0.231618	TRUE	FALSE	3	37	0.0810811
0.301421	TRUE							FALSE			0.233361	TRUE	FALSE	3	38	0.0789474
0.184966	TRUE			TRUE	illumina			FALSE			0.237457	TRUE	FALSE	3	39	0.0769231
0.934971	TRUE							FALSE			0.239778	TRUE	FALSE	3	40	0.075
0.225875	TRUE			TRUE				FALSE			0.24233	TRUE	FALSE	3	41	0.0731707
0.0904097	TRUE							FALSE			0.254609	TRUE	FALSE	3	42	0.0714286
0.983986	TRUE							FALSE			0.25862	TRUE	FALSE	3	43	0.0697674
0.0408814	TRUE							FALSE			0.261699	TRUE	FALSE	3	44	0.0681818
0.0710593	TRUE				illumina			FALSE			0.273966	TRUE	FALSE	3	45	0.0666667
0.771624	TRUE							FALSE			0.276036	TRUE	FALSE	3	46	0.0652174
0.994989	TRUE							FALSE			0.278918	TRUE	FALSE	3	47	0.0638298
0.547811	TRUE							FALSE			0.281135	TRUE	FALSE	3	48	0.0625
0.0617142	TRUE							FALSE			0.288226	TRUE	FALSE	3	49	0.0612245
0.335879	TRUE							FALSE			0.288752	TRUE	TRUE	4	50	0.08
0.889753	TRUE							FALSE			0.313102	TRUE	FALSE	4	51	0.0784314
0.645664	TRUE				illumina			FALSE			0.320434	TRUE	FALSE	4	52	0.0769231
0.312354	TRUE				illumina			FALSE			0.329057	TRUE	FALSE	4	53	0.0754717
0.860603	TRUE				miseq			FALSE			0.331042	TRUE	TRUE	5	54	0.0925926
0.246628	TRUE							FALSE			0.333225	TRUE	FALSE	5	55	0.0909091
0.839848	TRUE							FALSE			0.33496	TRUE	FALSE	5	56	0.0892857
0.321759	TRUE							FALSE			0.339414	TRUE	FALSE	5	57	0.0877193
0.26583	TRUE							FALSE			0.345762	TRUE	FALSE	5	58	0.0862069
0.915266	TRUE							FALSE			0.34804	TRUE	FALSE	5	59	0.0847458
0.226059	TRUE							FALSE			0.349576	TRUE	FALSE	5	60	0.0833333
0.162683	TRUE			TRUE	miseq	v3	v4	FALSE			0.354636	TRUE	FALSE	5	61	0.0819672
0.753806	TRUE				illumina			FALSE			0.375493	TRUE	FALSE	5	62	0.0806452
0.285797	TRUE				hiseq			FALSE			0.386344	TRUE	FALSE	5	63	0.0793651
0.160663	TRUE							FALSE			0.39005	TRUE	FALSE	5	64	0.078125
0.687001	TRUE							FALSE			0.404402	TRUE	FALSE	5	65	0.0769231
0.0115969	TRUE				illumina			FALSE			0.40647	TRUE	FALSE	5	66	0.0757576
0.373149	TRUE				illumina			FALSE			0.414934	TRUE	FALSE	5	67	0.0746269
0.968154	TRUE							FALSE			0.419221	TRUE	TRUE	6	68	0.0882353
0.969145	TRUE				hiseq			FALSE			0.422809	TRUE	TRUE	7	69	0.101449
0.541379	TRUE							FALSE			0.429723	TRUE	TRUE	8	70	0.114286
0.459801	TRUE							FALSE			0.435624	TRUE	FALSE	8	71	0.112676
0.2369	TRUE				illumina			FALSE			0.438867	TRUE	FALSE	8	72	0.111111
0.474487	TRUE				illumina			FALSE			0.445636	TRUE	FALSE	8	73	0.109589
0.204428	TRUE							FALSE			0.448632	TRUE	TRUE	9	74	0.121622
0.166801	TRUE							FALSE			0.463832	TRUE	FALSE	9	75	0.12
0.405637	TRUE			TRUE				FALSE			0.482826	TRUE	FALSE	9	76	0.118421
0.596378	TRUE							FALSE			0.510596	TRUE	FALSE	9	77	0.116883
0.830869	TRUE				454			FALSE			0.512712	TRUE	TRUE	10	78	0.128205
0.81527	TRUE							FALSE			0.537192	TRUE	TRUE	11	79	0.139241
0.673287	TRUE							FALSE			0.538476	TRUE	FALSE	11	80	0.1375
0.689191	TRUE							FALSE			0.547731	TRUE	FALSE	11	81	0.135802
0.64524	TRUE							FALSE			0.552342	TRUE	FALSE	11	82	0.134146
0.161691	TRUE				454	v4		FALSE			0.556829	TRUE	FALSE	11	83	0.13253
0.0276666	TRUE							FALSE			0.557301	TRUE	FALSE	11	84	0.130952
0.780798	TRUE				miseq			FALSE	Table of accession numbers, not amplicon		0.564627	TRUE	FALSE	11	85	0.129412
0.500248	TRUE				454			FALSE			0.576141	TRUE	FALSE	11	86	0.127907
0.463304	TRUE				454			FALSE			0.580181	TRUE	TRUE	12	87	0.137931
0.962828	TRUE							FALSE			0.585762	TRUE	SRA245228	12	88	0.136364
0.474475	TRUE							FALSE			0.58691	TRUE	TRUE	13	89	0.146067
0.727853	TRUE			TRUE	hiseq			FALSE			0.622154	TRUE	FALSE	13	90	0.144444
0.435762	TRUE							FALSE			0.636734	TRUE	Google drive	13	91	0.142857
0.646211	TRUE				454			FALSE			0.648615	TRUE	FALSE	13	92	0.141304
0.226292	TRUE							FALSE			0.648775	TRUE	FALSE	13	93	0.139785
0.666985	TRUE							FALSE			0.648992	TRUE	TRUE	14	94	0.148936
0.317666	TRUE					v2	v6	FALSE			0.653518	TRUE	FALSE	14	95	0.147368
0.628772	TRUE		TRUE					FALSE			0.6652	TRUE	GEO repository	14	96	0.145833
0.178135	TRUE							FALSE			0.665994	TRUE	FALSE	14	97	0.14433
0.703774	TRUE							FALSE			0.673548	TRUE	FALSE	14	98	0.142857
0.539714	TRUE							FALSE			0.685402	TRUE	FALSE	14	99	0.141414
0.253311	TRUE							FALSE			0.690641	TRUE	FALSE	14	100	0.14
0.032249	TRUE							FALSE			0.700662	TRUE	FALSE	14	101	0.138614
0.376801	TRUE							FALSE			0.70733	TRUE	FALSE	14	102	0.137255
0.949885	TRUE				miseq	v3	v4	FALSE	Labeled as SRA #280254.		0.714423	TRUE	FALSE	14	103	0.135922
0.543891	TRUE		TRUE	TRUE	454			FALSE			0.721354	TRUE	FALSE	14	104	0.134615
0.365135	TRUE							FALSE			0.72593	TRUE	TRUE	15	105	0.142857
0.00893833	TRUE		TRUE	TRUE	miseq			FALSE			0.734306	TRUE	FALSE	15	106	0.141509
0.457545	TRUE		TRUE	TRUE	miseq			FALSE			0.737698	TRUE	FALSE	15	107	0.140187
0.8008	TRUE							FALSE			0.738311	TRUE	FALSE	15	108	0.138889
0.330164	TRUE				454			FALSE	NA		0.74081	TRUE	FALSE	15	109	0.137615
0.117745	TRUE							FALSE			0.753315	TRUE	FALSE	15	110	0.136364
0.313403	TRUE							FALSE			0.75887	TRUE	TRUE	16	111	0.144144
0.723107	TRUE							FALSE			0.760831	TRUE	TRUE	17	112	0.151786
0.748536	TRUE							FALSE	The 16S sequences were deposited in NCBI with the accession numbers KY 810532-KY810608.		0.767548	TRUE	FALSE	17	113	0.150442
0.699109	TRUE							FALSE			0.7684	TRUE	FALSE	17	114	0.149123
0.677444	TRUE				454			FALSE	http://nabic.rda.go.kr/		0.776955	TRUE	FALSE	17	115	0.147826
0.0275484	TRUE							FALSE			0.77698	TRUE	FALSE	17	116	0.146552
0.544116	TRUE				illumina			FALSE			0.777404	TRUE	FALSE	17	117	0.145299
0.623461	TRUE				illumina			FALSE			0.778007	TRUE	FALSE	17	118	0.144068
0.982473	TRUE							FALSE			0.783524	TRUE	FALSE	17	119	0.142857
0.484256	TRUE							FALSE			0.785421	TRUE	FALSE	17	120	0.141667
0.385964	TRUE							FALSE			0.786477	TRUE	FALSE	17	121	0.140496
0.761259	TRUE				454			FALSE			0.791067	TRUE	FALSE	17	122	0.139344
0.568397	TRUE							FALSE			0.80491	TRUE	FALSE	17	123	0.138211
0.37076	TRUE				illumina			FALSE			0.805658	TRUE	FALSE	17	124	0.137097
0.0571221	TRUE				miseq	v3	v4	FALSE			0.8128	TRUE	FALSE	17	125	0.136
0.94642	TRUE							FALSE			0.81864	TRUE	FALSE	17	126	0.134921
0.106317	TRUE							FALSE			0.827711	TRUE	FALSE	17	127	0.133858
0.753783	TRUE				illumina	v3		FALSE			0.830966	TRUE	FALSE	17	128	0.132812
0.562167	TRUE							FALSE			0.835125	TRUE	FALSE	17	129	0.131783
0.263576	TRUE							FALSE			0.852605	TRUE	FALSE	17	130	0.130769
0.421895	TRUE							FALSE			0.864101	TRUE	FALSE	17	131	0.129771
0.26351	TRUE							TRUE			0.884688	TRUE	FALSE	17	132	0.128788
0.491649	TRUE		TRUE	TRUE	hiseq	v4		TRUE			0.89189	TRUE	FALSE	17	133	0.12782
0.854876	TRUE				miseq	v3		TRUE			0.895914	TRUE	FALSE	17	134	0.126866
0.841206	TRUE		TRUE	TRUE	miseq	v3	v4	TRUE			0.911282	TRUE	FALSE	17	135	0.125926
0.470923	TRUE				454			TRUE			0.922723	TRUE	FALSE	17	136	0.125
0.0157028	TRUE							TRUE			0.933666	TRUE	FALSE	17	137	0.124088
0.64577	TRUE				miseq	v1	v3	TRUE	Data will be deposited		0.944077	TRUE	FALSE	17	138	0.123188
0.826764	TRUE				454			TRUE			0.951572	TRUE	FALSE	17	139	0.122302
0.44786	TRUE				miseq	v3		TRUE			0.953577	TRUE	FALSE	17	140	0.121429
0.064808	TRUE		TRUE	TRUE	miseq	v4		TRUE	Third party authorship, available upon request		0.953666	TRUE	FALSE	17	141	0.120567
0.936347	TRUE				illumina			TRUE			0.965487	TRUE	FALSE	17	142	0.119718
0.0549542	TRUE				miseq	v4		TRUE			0.969944	TRUE	FALSE	17	143	0.118881
0.797369	TRUE		TRUE	TRUE	miseq	v2	v4	TRUE			0.974278	TRUE	FALSE	17	144	0.118056
0.455943	TRUE				hiseq	v4		TRUE			0.97715	TRUE	FALSE	17	145	0.117241
0.754477	TRUE		TRUE	TRUE	miseq			TRUE			0.981248	TRUE	TRUE	18	146	0.123288
0.974463	TRUE		TRUE		miseq			TRUE	NA		0.981356	TRUE	FALSE	18	147	0.122449
0.985684	TRUE				illumina			TRUE	16S sequences will be deposited in EBI.		0.98607	TRUE	TRUE	19	148	0.128378
0.594048	TRUE		TRUE		miseq			TRUE			0.989275	TRUE	FALSE	19	149	0.127517
0.325644	TRUE			TRUE	miseq	v3	v4	TRUE			0.990856	TRUE	FALSE	19	150	0.126667
0.424887	TRUE
0.448016	TRUE
0.227066	TRUE		TRUE		illumina
0.158115	TRUE
0.693034	TRUE
0.857512	TRUE				illumina
0.0484556	TRUE				illumina
0.0665391	TRUE					v2
0.460671	TRUE
0.170707	TRUE
0.514457	TRUE
0.0358331	TRUE		TRUE	TRUE	miseq	v4
0.622319	TRUE		TRUE	TRUE	miseq	v4
0.407793	TRUE				hiseq
0.992879	TRUE
0.0222465	TRUE
0.620972	TRUE				miseq
0.910217	TRUE
0.589293	TRUE		TRUE		miseq
0.959775	TRUE		TRUE		illumina
0.41242	TRUE				hiseq	v8
0.880105	TRUE
0.902293	TRUE
0.820593	TRUE
0.249773	TRUE
0.718493	TRUE				illumina
0.221444	TRUE
0.517849	TRUE				miseq	v2
0.460774	TRUE		TRUE		miseq
0.341095	TRUE				illumina
0.385422	TRUE
0.758359	TRUE
0.698842	TRUE
0.0249036	TRUE		TRUE
0.541207	TRUE
0.712477	TRUE			TRUE	hiseq
0.065487	TRUE				illumina
0.338932	TRUE
0.0514924	TRUE
0.396633	TRUE				illumina
0.010627	TRUE		TRUE	TRUE	miseq	v3	v4
0.763854	TRUE				miseq	v3	v8
0.780818	TRUE				illumina
0.366449	TRUE
0.768643	TRUE				miseq
0.723805	TRUE
0.0326165	TRUE
0.284116	TRUE
0.197861	TRUE
0.376105	TRUE				miseq	v4
0.83773	TRUE				miseq
0.140357	TRUE				hiseq
0.0411208	TRUE
0.293251	TRUE
0.182073	TRUE				miseq
0.913218	TRUE
0.856174	TRUE
0.996562	TRUE				illumina
0.820109	TRUE		TRUE	TRUE	miseq	v4
0.529129	TRUE					v4
0.473048	TRUE			TRUE
0.133915	TRUE				hiseq
0.092721	TRUE				hiseq
0.579455	TRUE		TRUE	TRUE	hiseq	v4
0.711189	TRUE
0.379284	TRUE				hiseq
0.55924	TRUE
0.168097	TRUE
0.364592	TRUE					v3
0.567344	TRUE				454	v3
0.29093	TRUE				454
0.554084	TRUE			TRUE	miseq	v6
0.690353	TRUE
0.702397	TRUE				miseq	v3	v4
0.212308	TRUE		TRUE		miseq
0.173261	TRUE
0.397961	TRUE		TRUE	TRUE	454
0.459866	TRUE				miseq	v4
0.651799	TRUE			TRUE	illumina
0.315797	TRUE
0.3063	TRUE
0.338283	TRUE				miseq	v3	v4
0.714423	TRUE
0.907989	TRUE
0.294432	TRUE				454	v3
0.096143	TRUE
0.785635	TRUE				illumina
0.846938	TRUE		TRUE	TRUE	miseq
0.347404	TRUE
0.716637	TRUE
0.487461	TRUE
0.812447	TRUE				miseq
0.187842	TRUE
0.35014	TRUE
0.999585	TRUE
0.879202	TRUE		TRUE		454
0.580756	TRUE
0.471562	TRUE		TRUE	TRUE
0.848601	TRUE
0.341314	TRUE
0.378285	TRUE			TRUE	hiseq	v4
0.657637	TRUE		TRUE		miseq	v4
0.163007	TRUE		TRUE		454
0.0817573	TRUE				illumina
0.954143	TRUE
0.488029	TRUE			TRUE
0.114656	TRUE				miseq
0.35851	TRUE		TRUE	TRUE	miseq
0.272092	TRUE
0.929182	TRUE
0.0773421	TRUE
0.192557	TRUE
0.640993	TRUE				hiseq
0.920702	TRUE		TRUE
0.966534	TRUE
0.202184	TRUE
0.872626	TRUE				illumina
0.213018	TRUE
0.497928	TRUE
0.422029	TRUE
0.34961	TRUE
0.0936087	TRUE
0.014543	TRUE				hiseq
0.93739	TRUE
0.104148	TRUE
0.937302	TRUE
0.491736	TRUE				hiseq
0.0783325	TRUE
0.00435524	TRUE			TRUE	miseq
0.986228	TRUE
0.931454	TRUE
0.266703	TRUE				miseq	v4
0.814325	TRUE				illumina
0.59042	TRUE				illumina
0.587887	TRUE					v3
0.392175	TRUE
0.115256	TRUE				miseq
0.336428	TRUE				illumina
0.66031	TRUE			TRUE	miseq	v4
0.228033	TRUE
0.160982	TRUE
0.600459	TRUE				454
0.683772	TRUE
0.603047	TRUE		TRUE		miseq	v5
0.897748	TRUE		TRUE
0.655432	TRUE
0.815655	TRUE
0.273852	TRUE
0.607075	TRUE		TRUE	TRUE		v4
0.404807	TRUE				miseq	v4	v9
0.490087	TRUE				miseq
0.816197	TRUE
0.668803	TRUE
0.549936	TRUE				miseq
0.488253	TRUE
0.793446	TRUE
0.331052	TRUE
0.359257	TRUE
0.86811	TRUE
0.781879	TRUE
0.813156	TRUE		TRUE	TRUE	miseq	v4
0.93866	TRUE
0.66511	TRUE					v3
0.687414	TRUE
0.884676	TRUE				454	v2
0.306541	TRUE
0.746674	TRUE			TRUE
0.749305	TRUE
0.648665	TRUE
0.0742271	TRUE		TRUE		illumina
0.025682	TRUE
0.752101	TRUE				illumina
0.307586	TRUE				miseq	v4
0.75196	TRUE				454
0.52615	TRUE				hiseq	v3
0.0580871	TRUE				miseq
0.528111	TRUE
0.85237	TRUE		TRUE	TRUE
0.897566	TRUE				illumina
0.780315	TRUE				miseq
0.813226	TRUE					v4
0.209659	TRUE					v6
0.33144	TRUE			TRUE	miseq	v4
0.984507	TRUE				miseq
0.844137	TRUE
0.6836	TRUE				miseq
0.915402	TRUE				miseq	v4
0.683598	TRUE				hiseq
0.611798	TRUE
0.937207	TRUE				miseq	v4
0.94122	TRUE
0.410552	TRUE
0.875713	TRUE
0.260941	TRUE
0.520893	TRUE				hiseq
0.881294	TRUE				illumina
0.248038	TRUE		TRUE		miseq	v4
0.93697	TRUE
0.598586	TRUE
0.00477924	TRUE
0.869304	TRUE
0.812553	TRUE
0.876275	TRUE
0.645713	TRUE
0.749074	TRUE				illumina
0.89897	TRUE			TRUE	illumina
0.290118	TRUE			TRUE
0.820763	TRUE				hiseq
0.877433	TRUE
0.646879	TRUE		TRUE		miseq	v5
0.315537	TRUE				hiseq	v3
0.489797	TRUE		TRUE		miseq
0.808356	TRUE
0.839238	TRUE				illumina	v3
0.177578	TRUE
0.373923	TRUE				miseq
0.685287	TRUE
0.54478	TRUE
0.0417128	TRUE		TRUE	TRUE	miseq	v4
0.422634	TRUE		TRUE	TRUE	miseq	v4
0.512832	TRUE
0.170886	TRUE
0.0313179	TRUE				miseq
0.906086	TRUE				454
0.362697	TRUE				hiseq
0.851863	TRUE
0.466885	TRUE
0.208922	TRUE				illumina
0.624977	TRUE
0.728179	TRUE				miseq	v5
0.911982	TRUE				hiseq
0.0931055	TRUE
0.927746	TRUE
0.883168	TRUE					v8
0.14336	TRUE
0.129103	TRUE
0.677034	TRUE
0.0756018	TRUE
0.375767	TRUE				454
0.461883	TRUE		TRUE	TRUE	miseq	v4
0.68835	TRUE		TRUE	TRUE	illumina	v4
0.114618	TRUE					v4
0.163158	TRUE
0.115664	TRUE
0.71234	TRUE			TRUE
0.747465	TRUE
0.108191	TRUE
0.88233	TRUE
0.612248	TRUE				miseq	v4
0.161623	TRUE
0.777039	TRUE
0.182586	TRUE				miseq
0.157406	TRUE
0.976757	TRUE
0.541418	TRUE
0.855376	TRUE
0.921387	TRUE			TRUE	hiseq	v5
0.660283	TRUE
0.667281	TRUE
0.497651	TRUE
0.5872	TRUE
0.865809	TRUE
0.656011	TRUE
0.934073	TRUE
0.0914455	TRUE		TRUE
0.87376	TRUE
0.147242	TRUE				hiseq
0.381313	TRUE
0.0465652	TRUE				illumina
0.286464	TRUE		TRUE		454
0.897358	TRUE
0.686522	TRUE				illumina
0.194927	TRUE
0.199643	TRUE
0.3539	TRUE				miseq
0.268063	TRUE
0.694013	TRUE				hiseq
0.366462	TRUE				miseq	v4
0.528851	TRUE
0.798071	TRUE				miseq
0.311642	TRUE				illumina
0.328706	TRUE		TRUE	TRUE	miseq	v4
0.312626	TRUE					v3
0.822686	TRUE
0.802122	TRUE
0.901503	TRUE
0.243493	TRUE				miseq
0.0680817	TRUE
0.486083	TRUE				miseq	v4
0.893224	TRUE					v3	v8
0.0918648	TRUE
0.464189	TRUE
0.484676	TRUE				hiseq
0.2201	TRUE
0.531461	TRUE
0.0851741	TRUE
0.0389817	TRUE
0.652064	TRUE				454	v3
0.506311	TRUE
0.841691	TRUE
0.273462	TRUE				454
0.401143	TRUE
0.632735	TRUE		TRUE	TRUE	miseq	v4
0.566356	TRUE				illumina
0.239007	TRUE				hiseq
0.585041	TRUE				illumina
0.540486	TRUE				miseq
0.848999	TRUE				illumina
0.727616	TRUE				454
0.519098	TRUE
0.885738	TRUE
0.930511	TRUE
0.85898	TRUE
0.464014	TRUE
0.326226	TRUE
0.168932	TRUE
0.646504	TRUE
0.41953	TRUE
0.710789	TRUE
0.358047	TRUE				miseq
0.165055	TRUE
0.715929	TRUE				illumina
0.664481	TRUE
0.754166	TRUE				miseq	v4
0.1265	TRUE		TRUE		hiseq
0.526751	TRUE		TRUE	TRUE	hiseq
0.132339	TRUE
0.449879	TRUE
0.476301	TRUE
0.301817	TRUE				hiseq
0.349389	TRUE				illumina	v5	v6
0.910105	TRUE			TRUE	miseq
0.0667959	TRUE
0.444241	TRUE
0.704261	TRUE
0.0673482	TRUE		TRUE
0.581873	TRUE
0.230085	TRUE
0.508676	TRUE
0.973547	TRUE		TRUE	TRUE	hiseq
0.900719	TRUE
0.620217	TRUE				miseq
0.0474394	TRUE
0.384789	TRUE			TRUE
0.926766	TRUE
0.274122	TRUE				illumina
0.416812	TRUE			TRUE	454	v3	v4
0.155457	TRUE				hiseq
0.0330286	TRUE
0.189685	TRUE				miseq
0.864099	TRUE
0.0665842	TRUE
0.123385	TRUE		TRUE
0.896505	TRUE		TRUE
0.883631	TRUE
0.893925	TRUE			TRUE	454	v3	v4
0.379425	TRUE		TRUE		illumina
0.398909	TRUE				miseq
0.0349415	TRUE
0.308379	TRUE
0.496767	TRUE
0.487279	TRUE
0.443051	TRUE
0.0781642	TRUE				miseq
0.440722	TRUE
0.323035	TRUE
0.208495	TRUE				hiseq
0.797744	TRUE		TRUE	TRUE	miseq
0.910661	TRUE
0.571346	TRUE				illumina
0.264452	TRUE		TRUE	TRUE	miseq	v4
0.673473	TRUE				454
0.0710487	TRUE
0.572556	TRUE
0.956387	TRUE
0.230892	TRUE				hiseq
0.107567	TRUE				illumina
0.791154	TRUE
0.69845	TRUE
0.577141	TRUE
0.225877	TRUE		TRUE	TRUE	miseq	v4
0.950478	TRUE
0.580254	TRUE
0.539845	TRUE				hiseq
0.849246	TRUE
0.116831	TRUE			TRUE	hiseq
0.305058	TRUE
0.839272	TRUE
0.0230699	TRUE
0.145549	TRUE
0.555598	TRUE
0.464491	TRUE				454	v3
0.859965	TRUE				miseq
0.737373	TRUE				454
0.955171	TRUE				hiseq
0.69943	TRUE				illumina
0.757972	TRUE
0.655088	TRUE				454
0.0425412	TRUE
0.109657	TRUE				illumina
0.752312	TRUE
0.420928	TRUE		TRUE	TRUE	hiseq
0.287254	TRUE
0.670477	TRUE
0.811175	TRUE
0.645976	TRUE
0.6938	TRUE
0.616032	TRUE
0.80164	TRUE
0.68443	TRUE
0.112943	TRUE				454
0.0171356	TRUE
0.788696	TRUE				454
0.734358	TRUE
0.677143	TRUE
0.467666	TRUE
0.00111037	TRUE				hiseq
0.522911	TRUE
0.407165	TRUE		TRUE		miseq
0.282418	TRUE				454
0.621449	TRUE
0.865307	TRUE				miseq
0.842078	TRUE				illumina
0.58237	TRUE
0.843293	TRUE			TRUE	454	v4
0.408436	TRUE
0.851971	TRUE
0.495714	TRUE				454
0.653607	TRUE
0.779059	TRUE				454
0.0851457	TRUE
0.440381	TRUE
0.836685	TRUE
0.594385	TRUE
0.516661	TRUE
0.257261	TRUE
0.253347	TRUE					v1
0.319027	TRUE		TRUE		miseq
0.582679	TRUE		TRUE
0.153551	TRUE				454	v1
0.172502	TRUE				hiseq
0.506839	TRUE
0.0668005	TRUE		TRUE		454
0.0342631	TRUE				illumina
0.479468	TRUE					v3
0.821642	TRUE
0.0833328	TRUE
0.458977	TRUE
0.1239	TRUE		TRUE
0.451847	TRUE
0.798827	TRUE
0.841866	TRUE		TRUE		illumina
0.69154	TRUE				miseq	v1	v3
0.10877	TRUE				hiseq
0.064473	TRUE				illumina
0.458236	TRUE
0.371562	TRUE
0.827086	TRUE
0.193461	TRUE				miseq
0.489664	TRUE
0.214358	TRUE
0.81744	TRUE
0.71721	TRUE
0.0454586	TRUE
0.122455	TRUE				illumina
0.359182	TRUE
0.617603	TRUE				illumina
0.0165405	TRUE
0.139147	TRUE
0.00852231	TRUE
0.204901	TRUE
0.686383	TRUE
0.111869	TRUE				miseq
0.237781	TRUE			TRUE	miseq	v4
0.0433513	TRUE
0.609825	TRUE				illumina
0.15351	TRUE				454
0.438994	TRUE		TRUE	TRUE	miseq	v3	v4
0.142253	TRUE
0.965709	TRUE
0.23049	TRUE			TRUE
0.825682	TRUE
0.89073	TRUE
0.0333415	TRUE
0.801964	TRUE				miseq	v5
0.117015	TRUE				hiseq
0.931834	TRUE
0.566282	TRUE
0.2788	TRUE		TRUE	TRUE	hiseq	v4
0.290662	TRUE				miseq	v4
0.676116	TRUE		TRUE
0.784282	TRUE
0.454433	TRUE
0.447778	TRUE		TRUE	TRUE	miseq	v4
0.0851438	TRUE
0.387375	TRUE
0.225998	TRUE				illumina
0.838928	TRUE				miseq
0.224247	TRUE		TRUE			v4	v5
0.684767	TRUE
0.424807	TRUE				454
0.00678332	TRUE				hiseq
0.906875	TRUE				illumina	v3
0.982118	TRUE
0.751148	TRUE
0.268827	TRUE
0.845297	TRUE			TRUE
0.223155	TRUE				illumina
0.973727	TRUE				454
0.313809	TRUE			TRUE	miseq	v2
0.519123	TRUE
0.638541	TRUE				hiseq
0.67223	TRUE				454
0.961426	TRUE
0.444703	TRUE				454	v2
0.987332	TRUE
0.0198553	TRUE				illumina
0.520363	TRUE
0.060406	TRUE		TRUE	TRUE	illumina	v4
0.842584	TRUE
0.0227627	TRUE				454
0.494363	TRUE				illumina
0.249411	TRUE
0.207146	TRUE
0.297348	TRUE				miseq
0.0094569	TRUE		TRUE	TRUE	miseq
0.654354	TRUE
0.1478	TRUE				illumina
0.570223	TRUE
0.900155	TRUE
0.144203	TRUE		TRUE
0.391128	TRUE			TRUE	miseq	v3
0.662961	TRUE
0.210723	TRUE				miseq	v2
0.165223	TRUE
0.0696905	TRUE
0.514796	TRUE
0.1645	TRUE
0.698904	TRUE
0.213167	TRUE
0.0966091	TRUE
0.492177	TRUE
0.195547	TRUE
0.750079	TRUE				miseq	v4
0.165066	TRUE
0.944079	TRUE				miseq
0.926054	TRUE			TRUE
0.712757	TRUE
0.654585	TRUE				miseq
0.816268	TRUE
0.412307	TRUE
0.654447	TRUE				miseq	v4
0.926475	TRUE				miseq
0.57745	TRUE
0.806152	TRUE		TRUE
0.402941	TRUE
0.0482395	TRUE				hiseq
0.0235265	TRUE				miseq	v3
0.234109	TRUE				illumina
0.758208	TRUE				454
0.525186	TRUE
0.94094	TRUE
0.826506	TRUE				miseq	v4
0.0649144	TRUE
0.020302	TRUE
0.404815	TRUE
0.100517	TRUE
0.972151	TRUE				454
0.367073	TRUE
0.330659	TRUE
0.456078	TRUE
0.314279	TRUE
0.0885784	TRUE
0.881301	TRUE
0.766011	TRUE
0.797749	TRUE					v4
0.0813223	TRUE				miseq
0.840019	TRUE				miseq
0.495132	TRUE			TRUE
0.372652	TRUE
0.140344	TRUE				454	v4	v5
0.829697	TRUE
0.127132	TRUE
0.00562133	TRUE
0.948366	TRUE				miseq
0.75146	TRUE				454
0.296947	TRUE
0.938469	TRUE				illumina
0.979768	TRUE
0.369437	TRUE
0.590462	TRUE
0.00104602	TRUE			TRUE
0.0172416	TRUE
0.456583	TRUE
0.371302	TRUE
0.469631	TRUE
0.723098	TRUE				illumina
0.983236	TRUE
0.613279	TRUE				miseq
0.46326	TRUE		TRUE		454
0.684044	TRUE				454	v3
0.287045	TRUE					v5
0.227415	TRUE				illumina
0.458311	TRUE
0.0229331	TRUE
0.44357	TRUE				454	v6
0.745164	TRUE
0.0981697	TRUE
0.0980739	TRUE				hiseq
0.582033	TRUE		TRUE
0.366571	TRUE
0.0409246	TRUE
0.839212	TRUE				454
0.898513	TRUE
0.0577827	TRUE
0.317675	TRUE
0.892655	TRUE				454
0.358558	TRUE
0.733958	TRUE				illumina
0.150153	TRUE		TRUE
0.436024	TRUE
0.200634	TRUE
0.720453	TRUE
0.401183	TRUE				miseq
0.385812	TRUE
0.412538	TRUE
0.488196	TRUE
0.451082	TRUE				illumina	v3
0.0282445	TRUE
0.234091	TRUE
0.574566	TRUE				454
0.00223973	TRUE
0.49229	TRUE
0.0396818	TRUE
0.546213	TRUE
0.194755	TRUE				miseq
0.872227	TRUE
0.321596	TRUE				454	v4
0.547737	TRUE
0.172528	TRUE
0.0175111	TRUE		TRUE
0.42222	TRUE		TRUE
0.00210384	TRUE
0.241405	TRUE				illumina
0.561076	TRUE
0.0555248	TRUE		TRUE
0.522097	TRUE
0.775859	TRUE				454
0.873983	TRUE				illumina
0.779096	TRUE
0.933381	TRUE		TRUE
0.153284	TRUE				454
0.916511	TRUE
0.720588	TRUE
0.789885	TRUE
0.973215	TRUE				miseq	v4
0.20726	TRUE
0.337602	TRUE
0.630691	TRUE		TRUE
0.278566	TRUE
0.936851	TRUE
0.00194464	TRUE			TRUE
0.041149	TRUE				illumina
0.105637	TRUE				hiseq
0.413474	TRUE		TRUE	TRUE	miseq	v4
0.219491	TRUE
0.741526	TRUE			TRUE
0.931158	TRUE
0.495028	TRUE				illumina
0.465258	TRUE
0.157532	TRUE
0.235351	TRUE					v9
0.621616	TRUE				454	v3
0.961418	TRUE				hiseq	v3	v5
0.348211	TRUE				454	v2
0.0963785	TRUE				454
0.673438	TRUE				illumina
0.517423	TRUE
0.363824	TRUE
0.829648	TRUE				454
0.430514	TRUE				illumina	v3
0.80864	TRUE				illumina
0.298809	TRUE			TRUE	miseq	v3	v4
0.931529	TRUE
0.181553	TRUE		TRUE	TRUE	miseq
0.553933	TRUE				hiseq
0.0597971	TRUE
0.186691	TRUE
0.985256	TRUE
0.864068	TRUE
0.382278	TRUE				miseq	v4
0.212859	TRUE					v9
0.209763	TRUE				hiseq	v4
0.873939	TRUE
0.183062	TRUE
0.108385	TRUE			TRUE	miseq	v3	v4
0.984974	TRUE
0.264145	TRUE
0.483588	TRUE
0.927338	TRUE		TRUE	TRUE	miseq	v4
0.45018	TRUE
0.217093	TRUE				illumina	v2	v3
0.853027	TRUE		TRUE	TRUE	miseq
0.911445	TRUE				illumina
0.0235907	TRUE
0.473699	TRUE
0.197635	TRUE				454
0.182213	TRUE
0.730665	TRUE
0.354534	TRUE				illumina
0.398712	TRUE
0.273902	TRUE
0.542412	TRUE
0.603049	TRUE
0.196644	TRUE				illumina
0.842879	TRUE
0.531648	TRUE				illumina
0.650493	TRUE
0.195581	TRUE
0.769772	TRUE				miseq
0.0124818	TRUE			TRUE
0.701984	TRUE
0.459463	TRUE
0.247464	TRUE
0.896563	TRUE
0.315758	TRUE
0.321078	TRUE
0.156167	TRUE				illumina
0.0713967	TRUE				hiseq
0.736114	TRUE
0.493315	TRUE				hiseq
0.753053	TRUE
0.979138	TRUE		TRUE		454	v5
0.354354	TRUE
0.638964	TRUE
0.690725	TRUE		TRUE		miseq	v5
0.929607	TRUE
0.392614	TRUE
0.40391	TRUE
0.452221	TRUE				miseq	v4
0.289903	TRUE				454
0.93542	TRUE		TRUE		illumina
0.264543	TRUE		TRUE		illumina
0.142064	TRUE		TRUE
0.511744	TRUE
0.120207	TRUE					v9
0.127059	TRUE
0.678053	TRUE
0.196854	TRUE				illumina
0.426184	TRUE
0.211402	TRUE				hiseq
0.52742	TRUE				454	v3
0.808206	TRUE				454
0.311068	TRUE
0.0446164	TRUE
0.676679	TRUE
0.951994	TRUE
0.446608	TRUE		TRUE		hiseq
0.285195	TRUE				illumina
0.57672	TRUE
0.410698	TRUE				hiseq
0.439198	TRUE
0.448097	TRUE				454
0.603294	TRUE
0.0364057	TRUE
0.197848	TRUE
0.605337	TRUE		TRUE
0.119869	TRUE				iontorrent
0.873965	TRUE
0.293146	TRUE
0.756956	TRUE
0.983293	TRUE
0.956608	TRUE				hiseq
0.562816	TRUE		TRUE
0.325471	TRUE
0.431016	TRUE				illumina
0.0921549	TRUE
0.308619	TRUE
0.867621	TRUE
0.105052	TRUE
0.59938	TRUE
0.895734	TRUE
0.189583	TRUE				hiseq
0.00508261	TRUE
0.738654	TRUE
0.493861	TRUE				illumina
0.356773	TRUE
0.0384721	TRUE
0.282175	TRUE
0.734334	TRUE			TRUE
0.780401	TRUE				illumina
0.839636	TRUE
0.463421	TRUE				miseq
0.416283	TRUE		TRUE
0.434174	TRUE
0.504594	TRUE				illumina
0.0441066	TRUE
0.939059	TRUE
0.296943	TRUE
0.854909	TRUE				miseq
0.136822	TRUE		TRUE		illumina
0.417691	TRUE				illumina
0.289379	TRUE				miseq
0.874851	TRUE				454
0.365549	TRUE
0.553414	TRUE				miseq
0.59124	TRUE
0.636344	TRUE				illumina
0.168928	TRUE			TRUE
0.906886	TRUE
0.522165	TRUE
0.950007	TRUE					v3
0.214411	TRUE		TRUE		454	v3
0.47598	TRUE
0.794405	TRUE
0.858266	TRUE			TRUE	454
0.787424	TRUE
0.086934	TRUE				hiseq
0.118612	TRUE				miseq
0.0539218	TRUE
0.353943	TRUE
0.837148	TRUE		TRUE		454	v4
0.246976	TRUE
0.259297	TRUE
0.99031	TRUE
0.178865	TRUE				miseq
0.699848	TRUE		TRUE			v3
0.127865	TRUE
0.873286	TRUE
0.268644	TRUE
0.038437	TRUE				miseq	v3	v4
0.896922	TRUE		TRUE	TRUE	illumina
0.535358	TRUE
0.793942	TRUE				hiseq
0.444422	TRUE				hiseq
0.814115	TRUE				illumina	v3
0.576202	TRUE
0.970156	TRUE		TRUE
0.476086	TRUE					v3
0.968952	TRUE
0.601474	TRUE			TRUE	miseq	v4
0.131894	TRUE				illumina
0.34133	TRUE
0.955587	TRUE
0.0369254	TRUE
0.8328	TRUE		TRUE
0.738582	TRUE
0.534558	TRUE
0.817128	TRUE
0.779309	TRUE
0.662529	TRUE				hiseq
0.726396	TRUE
0.843874	TRUE				miseq
0.10104	TRUE		TRUE
0.117261	TRUE				illumina
0.118555	TRUE				illumina
0.196898	TRUE		TRUE	TRUE	miseq
0.196323	TRUE				454
0.109298	TRUE				454
0.698158	TRUE				illumina
0.588932	TRUE				illumina
0.402244	TRUE		TRUE
0.758086	TRUE				illumina
0.16574	TRUE				miseq	v3
0.730199	TRUE				illumina
0.148517	TRUE
0.148971	TRUE
0.077416	TRUE
0.833201	TRUE
0.220345	TRUE				illumina
0.848718	TRUE
0.902793	TRUE
0.0223804	TRUE				illumina
0.180346	TRUE				miseq
0.653974	TRUE
0.97975	TRUE
0.659765	TRUE				454
0.68701	TRUE
0.555004	TRUE				illumina
0.350327	TRUE
0.797796	TRUE
0.509515	TRUE				illumina
0.457607	TRUE
0.128626	TRUE				454
0.502162	TRUE
0.695414	TRUE
0.846206	TRUE
0.192037	TRUE		TRUE	TRUE		v4
0.309978	TRUE			TRUE
0.905911	TRUE
0.00766021	TRUE					v5
0.420528	TRUE				454
0.207002	TRUE
0.499189	TRUE
0.489644	TRUE
0.155914	TRUE
0.140565	TRUE
0.249803	TRUE
0.376571	TRUE
0.113495	TRUE				hiseq
0.410229	TRUE				hiseq
0.371744	TRUE
0.919854	TRUE
0.0872993	TRUE				illumina
0.495539	TRUE
0.367198	TRUE				hiseq
0.53045	TRUE		TRUE		miseq
0.363144	TRUE			TRUE	miseq	v5
0.840463	TRUE				miseq
0.194412	TRUE
0.407382	TRUE				miseq
0.266893	TRUE
0.287879	TRUE
0.127457	TRUE				hiseq
0.883225	TRUE				454	v4
0.485145	TRUE			TRUE
0.706337	TRUE
0.830781	TRUE				illumina
0.900102	TRUE
0.0805141	TRUE				illumina	v4
0.0805571	TRUE
0.448869	TRUE				miseq	v3	v4
0.343139	TRUE				hiseq
0.60792	TRUE			TRUE	miseq
0.359052	TRUE		TRUE
0.042235	TRUE		TRUE
0.144263	TRUE
0.356957	TRUE
0.395315	TRUE			TRUE	miseq	v4
0.821492	TRUE				hiseq
0.908993	TRUE
0.434283	TRUE				illumina	v3
0.65078	TRUE
0.081598	TRUE				454	v1	v3
0.535147	TRUE
0.919305	TRUE
0.201874	TRUE
0.685197	TRUE
0.548408	TRUE				illumina
0.270347	TRUE				miseq	v8
0.831197	TRUE					v2	v3
0.57405	TRUE
0.0702051	TRUE		TRUE		illumina
0.353932	TRUE				miseq
0.966572	TRUE			TRUE	miseq
0.914484	TRUE
0.643603	TRUE
0.136652	TRUE
0.9077	TRUE				illumina	v4
0.108233	TRUE
0.243534	TRUE				miseq	v4
0.767897	TRUE
0.42451	TRUE
0.369627	TRUE				miseq
0.777376	TRUE
0.782801	TRUE				illumina
0.590166	TRUE
0.997332	TRUE
0.720505	TRUE				454
0.178723	TRUE
0.198267	TRUE
0.501963	TRUE				miseq
0.887237	TRUE
0.719049	TRUE
0.560073	TRUE
0.523656	TRUE			TRUE
0.91639	TRUE		TRUE		hiseq
0.788155	TRUE					v1	v3
0.373538	TRUE
0.77427	TRUE		TRUE	TRUE	hiseq	v4
0.688651	TRUE				illumina
0.0937593	TRUE
0.940729	TRUE				454
0.0422179	TRUE
0.123186	TRUE				hiseq
0.441443	TRUE				miseq
0.904077	TRUE				miseq
0.913587	TRUE			TRUE
0.813431	TRUE
0.66002	TRUE		TRUE		hiseq	v3
0.184732	TRUE				454	v4
0.465191	TRUE
0.726114	TRUE				454
0.739138	TRUE
0.0410229	TRUE
0.0550183	TRUE
0.0576879	TRUE				illumina
0.114574	TRUE
0.641506	TRUE
0.314043	TRUE
0.339268	TRUE			TRUE
0.00399919	TRUE
0.0221543	TRUE			TRUE	hiseq	v4
0.477478	TRUE
0.946032	TRUE
0.939597	TRUE
0.394892	TRUE			TRUE	miseq	v4
0.396127	TRUE				illumina
0.0380591	TRUE					v3
0.132437	TRUE
0.625864	TRUE
0.157911	TRUE
0.878654	TRUE
0.998603	TRUE				illumina
0.45684	TRUE		TRUE	TRUE	miseq
0.623008	TRUE
0.0347452	TRUE
0.496026	TRUE
0.523777	TRUE
0.327512	TRUE
0.956084	TRUE
0.26557	TRUE		TRUE		hiseq
0.302612	TRUE
0.257877	TRUE
0.707482	TRUE				hiseq
0.498819	TRUE
0.192286	TRUE
0.355208	TRUE
0.769762	TRUE
0.128059	TRUE
0.155403	TRUE				454
0.156143	TRUE
0.0633579	TRUE
0.442336	TRUE					v6
0.848882	TRUE
0.0683843	TRUE				hiseq
0.112205	TRUE				hiseq
0.302933	TRUE				hiseq
0.234288	TRUE				illumina
0.736116	TRUE		TRUE		miseq
0.914541	TRUE				hiseq
0.161414	TRUE				454
0.756642	TRUE				hiseq
0.634244	TRUE				454
0.299863	TRUE
0.683978	TRUE				miseq
0.0577031	TRUE
0.816714	TRUE
0.0434561	TRUE		TRUE
0.518318	TRUE
0.615854	TRUE
0.560683	TRUE				454
0.355796	TRUE
0.420712	TRUE
0.37106	TRUE		TRUE	TRUE	miseq
0.60382	TRUE
0.254596	TRUE
0.44462	TRUE
0.204506	TRUE				hiseq
0.318932	TRUE		TRUE
0.856926	TRUE
0.455848	TRUE		TRUE		454
0.528572	TRUE		TRUE	TRUE	454	v4
0.594911	TRUE				454	v3
0.29663	TRUE
0.36018	TRUE
0.33358	TRUE				hiseq
0.535348	TRUE
0.3213	TRUE
0.733232	TRUE
0.244847	TRUE		TRUE	TRUE		v1	v4
0.509855	TRUE
0.953221	TRUE					v4
0.986348	TRUE		TRUE		miseq	v4	v5
0.475427	TRUE			TRUE	illumina
0.669667	TRUE
0.19477	TRUE		TRUE		illumina
0.8526	TRUE				454	v3
0.690517	TRUE
0.810885	TRUE
0.990728	TRUE
0.657784	TRUE
0.650343	TRUE
0.885956	TRUE				454	v3
0.072069	TRUE				hiseq
0.930234	TRUE
0.9079	TRUE				hiseq
0.913411	TRUE
0.476894	TRUE
0.223126	TRUE
0.456087	TRUE
0.547512	TRUE		TRUE
0.323335	TRUE				miseq
0.693101	TRUE				454
0.529369	TRUE
0.479152	TRUE
0.319191	TRUE
0.151675	TRUE
0.949121	TRUE				454
0.915305	TRUE			TRUE	miseq	v4
0.807203	TRUE
0.791473	TRUE
0.873956	TRUE				illumina
0.548692	TRUE
0.89842	TRUE
0.758436	TRUE			TRUE	miseq	v4
0.457316	TRUE
0.752282	TRUE				illumina	v8
0.262352	TRUE
0.289842	TRUE
0.66606	TRUE
0.904159	TRUE
0.479187	TRUE
0.731144	TRUE
0.679931	TRUE				miseq
0.163134	TRUE
0.489686	TRUE		TRUE
0.411511	TRUE				miseq	v4
0.620883	TRUE		TRUE
0.821794	TRUE
0.843516	TRUE
0.711684	TRUE
0.982684	TRUE
0.766253	TRUE
0.44976	TRUE				miseq
0.506913	TRUE				illumina
0.780055	TRUE				miseq	v3
0.929642	TRUE
0.524251	TRUE		TRUE	TRUE	miseq
0.717822	TRUE
0.155838	TRUE
0.545352	TRUE
0.209981	TRUE
0.870231	TRUE		TRUE
0.405966	TRUE
0.355366	TRUE		TRUE	TRUE
0.59448	TRUE
0.120379	TRUE
0.800781	TRUE				miseq	v3	v4
0.647827	TRUE				454
0.235472	TRUE
0.759636	TRUE				illumina
0.254976	TRUE
0.663198	TRUE			TRUE	illumina
0.0852201	TRUE
0.0800642	TRUE
0.780557	TRUE					v3	v4
0.968781	TRUE
0.292427	TRUE
0.989893	TRUE
0.660771	TRUE		TRUE		illumina
0.916419	TRUE
0.217518	TRUE
0.852398	TRUE				454	v4
0.0108714	TRUE				454
0.113566	TRUE
0.742374	TRUE
0.86082	TRUE
0.515897	TRUE
0.928456	TRUE
0.29491	TRUE		TRUE			v5
0.508246	TRUE				illumina
0.394189	TRUE
0.297603	TRUE
0.517875	TRUE				miseq
0.646648	TRUE
0.612093	TRUE					v7
0.133022	TRUE				hiseq
0.502088	TRUE
0.75039	TRUE
0.300928	TRUE		TRUE		miseq	v4
0.694033	TRUE
0.352277	TRUE
0.928048	TRUE
0.278385	TRUE				miseq	v5	v6
0.568315	TRUE				hiseq
0.205139	TRUE
0.36433	TRUE
0.578489	TRUE				illumina
0.780807	TRUE				hiseq	v4
0.684699	TRUE
0.223132	TRUE		TRUE	TRUE	miseq	v3	v4
0.82369	TRUE
0.120423	TRUE				miseq	v3	v4
0.650296	TRUE
0.326552	TRUE
0.964657	TRUE
0.520341	TRUE				illumina	v3	v4
0.854864	TRUE
0.661315	TRUE				miseq
0.974459	TRUE		TRUE
0.206737	TRUE				illumina
0.671917	TRUE
0.359036	TRUE
0.290249	TRUE
0.194838	TRUE
0.90541	TRUE
0.124395	TRUE				hiseq
0.653408	TRUE
0.504671	TRUE				illumina	v5	v6
0.698286	TRUE
0.0065594	TRUE
0.565681	TRUE			TRUE	miseq	v3	v4
0.419111	TRUE				hiseq	v3
0.396151	TRUE
0.644335	TRUE				hiseq
0.608055	TRUE				hiseq
0.329162	TRUE
0.0768331	TRUE
0.791202	TRUE
0.302975	TRUE				hiseq
0.717516	TRUE
0.0457944	TRUE					v2	v4
0.244925	TRUE
0.792787	TRUE		TRUE
0.838991	TRUE
0.119432	TRUE
0.853874	TRUE		TRUE
0.00786128	TRUE		TRUE	TRUE	miseq
0.288421	TRUE				454
0.679639	TRUE
0.814563	TRUE
0.728527	TRUE
0.146572	TRUE
0.362833	TRUE		TRUE	TRUE
0.432329	TRUE
0.46646	TRUE				454
0.12265	TRUE				454
0.890525	TRUE
0.67855	TRUE		TRUE		454
0.984704	TRUE				454
0.440237	TRUE				miseq	v4
0.123886	TRUE
0.17329	TRUE
0.119687	TRUE			TRUE	miseq
0.933622	TRUE				miseq
0.171834	TRUE				illumina	v1
0.811781	TRUE
0.652537	TRUE				miseq
0.629737	TRUE			TRUE
0.222606	TRUE				miseq
0.240164	TRUE			TRUE	miseq	v4
0.597932	TRUE				hiseq
0.400248	TRUE
0.882048	TRUE				454	v6	v7
0.592951	TRUE
0.929332	TRUE
0.64634	TRUE
0.0834224	TRUE		TRUE	TRUE	miseq	v4
0.654143	TRUE		TRUE	TRUE	miseq	v4
0.827912	TRUE
0.609475	TRUE
0.7864	TRUE
0.351105	TRUE				hiseq
0.00251741	TRUE
0.714835	TRUE
0.481175	TRUE
0.840995	TRUE
0.49631	TRUE
0.83183	TRUE		TRUE
0.717631	TRUE
0.22634	TRUE				454	v2
0.414646	TRUE
0.612125	TRUE		TRUE	TRUE	miseq	v4
0.259862	TRUE				miseq
0.392786	TRUE				miseq
0.0747993	TRUE
0.401744	TRUE				illumina
0.0253069	TRUE
0.0501397	TRUE
0.527661	TRUE
0.370167	TRUE
0.0895034	TRUE				illumina
0.232482	TRUE		TRUE		hiseq
0.0201733	TRUE				illumina
0.325936	TRUE
0.368634	TRUE				hiseq
0.811027	TRUE				miseq
0.232993	TRUE					v4
0.901062	TRUE				454
0.113628	TRUE
0.884794	TRUE
0.976183	TRUE
0.524765	TRUE
0.999046	TRUE				miseq	v4
0.699437	TRUE		TRUE	TRUE	miseq	v4
0.602221	TRUE
0.641031	TRUE
0.630316	TRUE
0.416077	TRUE				miseq	v4	v5
0.551432	TRUE
0.444532	TRUE				hiseq
0.225207	TRUE		TRUE		454
0.400565	TRUE
0.164472	TRUE
0.131706	TRUE				illumina
0.486802	TRUE		TRUE		illumina
0.706474	TRUE				454
0.435698	TRUE				hiseq
0.371029	TRUE				454
0.102234	TRUE		TRUE	TRUE	miseq	v4
0.318015	TRUE				miseq	v4
0.264602	TRUE
0.600797	TRUE
0.0959782	TRUE
0.118621	TRUE		TRUE	TRUE	miseq
0.761462	TRUE
0.468543	TRUE
0.335596	TRUE		TRUE		hiseq
0.79171	TRUE
0.641553	TRUE				miseq	v4
0.155843	TRUE
0.272032	TRUE				illumina
0.552117	TRUE				illumina
0.814569	TRUE				illumina
0.765282	TRUE
0.962936	TRUE
0.930929	TRUE
0.403643	TRUE
0.679127	TRUE		TRUE	TRUE	hiseq	v4
0.977434	TRUE
0.247641	TRUE
0.0232373	TRUE
0.25054	TRUE				illumina
0.75427	TRUE				454
0.362223	TRUE				illumina
0.449298	TRUE
0.58619	TRUE
0.841301	TRUE
0.292235	TRUE
0.177233	TRUE
0.633521	TRUE
0.535094	TRUE
0.887165	TRUE
0.701522	TRUE
0.0804696	TRUE		TRUE
0.452324	TRUE
0.744756	TRUE				hiseq
0.630971	TRUE
0.157449	TRUE
0.845065	TRUE		TRUE
0.387347	TRUE				hiseq
0.818246	TRUE
0.821146	TRUE
0.0278226	TRUE
0.45302	TRUE				hiseq
0.566284	TRUE
0.554255	TRUE
0.153385	TRUE				illumina
0.793638	TRUE
0.278494	TRUE				454
0.754005	TRUE				miseq
0.15407	TRUE
0.750718	TRUE			TRUE	454
0.959451	TRUE
0.734732	TRUE				hiseq
0.127079	TRUE				illumina
0.775221	TRUE				miseq	v2	v3
0.213214	TRUE				illumina
0.925205	TRUE				miseq
0.218886	TRUE
0.149806	TRUE
0.113563	TRUE		TRUE
0.757752	TRUE
0.0385111	TRUE
0.767487	TRUE
0.552698	TRUE
0.148641	TRUE				hiseq
0.454512	TRUE
0.884402	TRUE				454	v2
0.729058	TRUE				hiseq
0.25622	TRUE
0.154447	TRUE
0.13847	TRUE				hiseq	v4	v9
0.265259	TRUE
0.845301	TRUE		TRUE
0.95593	TRUE			TRUE	miseq	v4
0.654592	TRUE
0.489482	TRUE
0.889861	TRUE				miseq
0.702414	TRUE
0.769922	TRUE				illumina
0.473445	TRUE				hiseq
0.75225	TRUE
0.532727	TRUE
0.910234	TRUE				miseq
0.688383	TRUE
0.200939	TRUE				454	v5	v6
0.543262	TRUE				454
0.435307	TRUE				illumina
0.164308	TRUE
0.0891446	TRUE				hiseq
0.332074	TRUE				illumina	v4
0.92532	TRUE				miseq	v1	v2
0.514456	TRUE
0.0934592	TRUE			TRUE	454
0.458149	TRUE
0.380784	TRUE
0.911116	TRUE
0.436557	TRUE
0.837448	TRUE		TRUE		miseq	v3
0.313381	TRUE
0.781052	TRUE
0.994649	TRUE				454
0.108328	TRUE				454	v7
0.124694	TRUE
0.989593	TRUE
0.868747	TRUE
0.28928	TRUE
0.215271	TRUE		TRUE
0.414827	TRUE
0.935848	TRUE				454
0.00855511	TRUE				illumina
0.896697	TRUE				miseq
0.453022	TRUE
0.598437	TRUE			TRUE	hiseq
0.287369	TRUE
0.425692	TRUE			TRUE	454	v4
0.942908	TRUE
0.146101	TRUE				miseq	v4
0.901806	TRUE
0.168865	TRUE		TRUE	TRUE	miseq	v4
0.34468	TRUE				hiseq
0.863531	TRUE
0.787468	TRUE				454
0.371855	TRUE		TRUE		454
0.77903	TRUE
0.527925	TRUE
0.95671	TRUE
0.157816	TRUE
0.840737	TRUE				miseq	v4
0.861546	TRUE				miseq
0.513854	TRUE
0.336193	TRUE
0.0422557	TRUE
0.852958	TRUE				hiseq
0.704749	TRUE
0.0672853	TRUE
0.925326	TRUE
0.432617	TRUE
0.654885	TRUE
0.601089	TRUE				454
0.124513	TRUE			TRUE
0.122452	TRUE
0.439393	TRUE
0.303106	TRUE
0.631417	TRUE				illumina
0.0522541	TRUE				454
0.149549	TRUE		TRUE	TRUE	miseq	v4
0.721932	TRUE				illumina
0.609448	TRUE				illumina
0.190038	TRUE
0.665112	TRUE					v1	v3
0.707418	TRUE
0.79419	TRUE
0.973574	TRUE
0.178973	TRUE		TRUE
0.448381	TRUE
0.688823	TRUE				illumina
0.620067	TRUE				illumina
0.988415	TRUE				miseq	v4	v5
0.00194483	TRUE
0.389613	TRUE
0.848895	TRUE
0.270279	TRUE				miseq
0.0109486	TRUE				hiseq
0.833129	TRUE
0.0985518	TRUE
0.31874	TRUE
0.154935	TRUE			TRUE	hiseq
0.78551	TRUE
0.883638	TRUE			TRUE
0.997014	TRUE
0.599883	TRUE
0.379674	TRUE		TRUE		miseq
0.736478	TRUE				miseq
0.304511	TRUE
0.453276	TRUE				454
0.636388	TRUE				miseq
0.853029	TRUE		TRUE		miseq
0.547461	TRUE				miseq
0.142525	TRUE				hiseq	v2
0.277958	TRUE
0.929951	TRUE
0.372358	TRUE				hiseq
0.440418	TRUE				illumina
0.262314	TRUE
0.763918	TRUE
0.474461	TRUE
0.631324	TRUE
0.260576	TRUE				miseq	v6
0.789178	TRUE				illumina
0.818191	TRUE
0.296818	TRUE		TRUE
0.459691	TRUE
0.554798	TRUE				hiseq
0.623555	TRUE
0.277348	TRUE				454	v3	v5
0.348382	TRUE
0.109912	TRUE				illumina
0.368319	TRUE
0.728305	TRUE
0.486013	TRUE				hiseq
0.5076	TRUE
0.418523	TRUE
0.128037	TRUE
0.762348	TRUE
0.888819	TRUE			TRUE
0.937836	TRUE
0.464275	TRUE				hiseq	v4
0.115639	TRUE
0.404943	TRUE		TRUE
0.988395	TRUE
0.193034	TRUE				hiseq
0.801406	TRUE				454	v6
0.798211	TRUE
0.907632	TRUE				illumina
0.855841	TRUE		TRUE	TRUE	miseq	v4
0.876392	TRUE
0.0440615	TRUE
0.403949	TRUE				miseq
0.910943	TRUE			TRUE
0.348709	TRUE				miseq	v4
0.858996	TRUE
0.746261	TRUE
0.331421	TRUE				454
0.39589	TRUE				miseq
0.106823	TRUE
0.0991993	TRUE			TRUE
0.657808	TRUE
0.0847851	TRUE				454
0.578174	TRUE				hiseq
0.44135	TRUE				illumina
0.257241	TRUE
0.490044	TRUE				454
0.885204	TRUE
0.611879	TRUE
0.483699	TRUE				illumina
0.111841	TRUE
0.829602	TRUE
0.768561	TRUE
0.735972	TRUE		TRUE		miseq	v4
0.634445	TRUE
0.950964	TRUE			TRUE	miseq
0.234023	TRUE				illumina
0.12591	TRUE
0.9008	TRUE				illumina
0.522169	TRUE
0.816234	TRUE				miseq	v3	v4
0.746009	TRUE
0.670806	TRUE
0.97303	TRUE		TRUE
0.962846	TRUE
0.0893613	TRUE				hiseq
0.557995	TRUE
0.622159	TRUE
0.919419	TRUE					v4
0.0110018	TRUE
0.409558	TRUE
0.59036	TRUE					v4	v6
0.351402	TRUE
0.0873124	TRUE				illumina
0.948112	TRUE
0.0119943	TRUE				miseq	v4
0.883442	TRUE
0.0324834	TRUE
0.189376	TRUE			TRUE	miseq	v4
0.431952	TRUE
0.198106	TRUE				miseq	v3
0.346016	TRUE				hiseq
0.134346	TRUE
0.203513	TRUE		TRUE		miseq	v4
0.612728	TRUE				miseq	v3
0.485326	TRUE
0.0408019	TRUE
0.554764	TRUE
0.373425	TRUE		TRUE
0.399995	TRUE				illumina
0.128975	TRUE
0.993168	TRUE				hiseq
0.842917	TRUE				illumina
0.438495	TRUE				miseq
0.500523	TRUE
0.546442	TRUE
0.596367	TRUE				hiseq
0.48133	TRUE		TRUE	TRUE	miseq	v4
0.706323	TRUE
0.824645	TRUE			TRUE	454
0.16253	TRUE				miseq	v4
0.900097	TRUE				hiseq
0.321134	TRUE
0.699512	TRUE
0.693183	TRUE
0.00986055	TRUE
0.489327	TRUE		TRUE	TRUE
0.62184	TRUE
0.467858	TRUE
0.0398821	TRUE				miseq
0.893497	TRUE				454
0.637273	TRUE
0.10899	TRUE
0.40598	TRUE
0.761825	TRUE				hiseq
0.858934	TRUE		TRUE	TRUE	miseq	v4
0.594733	TRUE		TRUE	TRUE	miseq	v4
0.936344	TRUE				illumina
0.555591	TRUE		TRUE	TRUE	454	v4
0.750227	TRUE				illumina
0.017611	TRUE		TRUE	TRUE
0.119851	TRUE
0.860002	TRUE				miseq
0.432596	TRUE
0.0454887	TRUE
0.731741	TRUE
0.102742	TRUE
0.477208	TRUE				illumina
0.364257	TRUE
0.886626	TRUE
0.65282	TRUE				miseq	v4
0.883087	TRUE
0.622454	TRUE				illumina
0.329198	TRUE		TRUE
0.413785	TRUE				miseq
0.507683	TRUE				miseq	v4
0.0701109	TRUE				illumina
0.630739	TRUE
0.677654	TRUE
0.970994	TRUE			TRUE
0.852809	TRUE
0.816212	TRUE
0.187658	TRUE
0.781889	TRUE
0.273425	TRUE				miseq
0.809087	TRUE
0.984617	TRUE				454	v5
0.373062	TRUE			TRUE
0.387504	TRUE
0.431494	TRUE
0.408855	TRUE
0.35024	TRUE
0.349968	TRUE
0.962401	TRUE
0.573442	TRUE
0.575779	TRUE				454
0.10906	TRUE
0.677845	TRUE				illumina
0.54354	TRUE				miseq	v3	v4
0.258568	TRUE
0.435179	TRUE
0.596814	TRUE		TRUE		hiseq	v5
0.613324	TRUE		TRUE
0.964717	TRUE
0.640875	TRUE				miseq	v4
0.300419	TRUE
0.383341	TRUE		TRUE	TRUE	miseq	v4
0.430123	TRUE
0.46872	TRUE		TRUE
0.606071	TRUE
0.966914	TRUE
0.117803	TRUE
0.995621	TRUE
0.998454	TRUE
0.480033	TRUE				hiseq
0.565531	TRUE				miseq
0.43642	TRUE				illumina
0.987534	TRUE
0.398681	TRUE
0.695126	TRUE
0.218486	TRUE
0.788453	TRUE
0.783146	TRUE
0.089361	TRUE
0.85168	TRUE				miseq
0.691342	TRUE
0.4119	TRUE				illumina
0.496953	TRUE
0.986266	TRUE
0.197119	TRUE
0.212975	TRUE
0.63909	TRUE				hiseq
0.187071	TRUE
0.423	TRUE		TRUE		illumina
0.454907	TRUE
0.0774981	TRUE		TRUE	TRUE	hiseq	v4
0.95477	TRUE		TRUE	TRUE	hiseq	v1	v4
0.762307	TRUE
0.444523	TRUE		TRUE
0.369295	TRUE
0.828152	TRUE
0.938637	TRUE
0.254096	TRUE				hiseq
0.350858	TRUE				illumina
0.533141	TRUE			TRUE	miseq	v4
0.0790355	TRUE
0.225694	TRUE
0.749961	TRUE
0.88717	TRUE
0.630238	TRUE
0.586154	TRUE
0.697225	TRUE
0.861169	TRUE
0.847741	TRUE
0.839847	TRUE
0.88938	TRUE
0.4839	TRUE
0.875444	TRUE				illumina
0.0705313	TRUE
0.547944	TRUE
0.539713	TRUE				illumina
0.116533	TRUE					v2	v3
0.879801	TRUE
0.240429	TRUE
0.201649	TRUE		TRUE		454	v4
0.821581	TRUE				illumina
0.875137	TRUE				454
0.04585	TRUE		TRUE
0.302762	TRUE					v4	v7
0.372919	TRUE
0.380397	TRUE
0.0235455	TRUE
0.953885	TRUE
0.391663	TRUE				miseq
0.190169	TRUE
0.977303	TRUE				miseq
0.521083	TRUE			TRUE	hiseq
0.288379	TRUE
0.571296	TRUE
0.365055	TRUE
0.49089	TRUE		TRUE	TRUE	miseq	v4
0.310719	TRUE				454	v6
0.295202	TRUE
0.654617	TRUE					v3
0.54469	TRUE				hiseq
0.500576	TRUE
0.757872	TRUE
0.110903	TRUE
0.988732	TRUE				miseq	v4
0.617751	TRUE		TRUE		miseq
0.540936	TRUE		TRUE	TRUE	miseq	v4
0.849173	TRUE
0.884124	TRUE
0.525462	TRUE				miseq	v3
0.342623	TRUE
0.57611	TRUE				454
0.905875	TRUE				illumina
0.653178	TRUE
0.827519	TRUE				454	v3
0.617296	TRUE
0.0281975	TRUE
0.361446	TRUE
0.233817	TRUE
0.844873	TRUE					v1	v6
0.604136	TRUE
0.146854	TRUE
0.174771	TRUE
0.877915	TRUE				iontorrent
0.936481	TRUE				miseq	v4
0.763298	TRUE
0.773546	TRUE
0.41125	TRUE
0.106031	TRUE				illumina
0.069679	TRUE				miseq
0.162316	TRUE				miseq	v4
0.901204	TRUE
0.697507	TRUE
0.445182	TRUE
0.8129	TRUE
0.196011	TRUE
0.929868	TRUE				454	v1	v2
0.998262	TRUE
0.855898	TRUE
0.65951	TRUE
0.718982	TRUE				454
0.0370526	TRUE				miseq
0.521311	TRUE
0.551664	TRUE
0.0224465	TRUE
0.423838	TRUE				454	v3
0.246872	TRUE
0.926459	TRUE
0.551511	TRUE				illumina
0.238361	TRUE
0.210737	TRUE				hiseq
0.525947	TRUE
0.253151	TRUE		TRUE
0.798942	TRUE		TRUE		illumina
0.31509	TRUE
0.248715	TRUE
0.288128	TRUE
0.217141	TRUE		TRUE	TRUE	miseq	v4
0.370005	TRUE
0.837201	TRUE				miseq
0.0399694	TRUE
0.215928	TRUE
0.287035	TRUE
0.357185	TRUE		TRUE	TRUE		v4
0.440727	TRUE
0.00748219	TRUE
0.48417	TRUE
0.212607	TRUE
0.51974	TRUE
0.781551	TRUE
0.554152	TRUE
0.610745	TRUE		TRUE	TRUE	miseq
0.9571	TRUE				miseq	v3	v4
0.399458	TRUE
0.0828523	TRUE				454
0.787628	TRUE
0.149249	TRUE				illumina	v3
0.722094	TRUE
0.190128	TRUE				illumina
0.942297	TRUE
0.538527	TRUE		TRUE	TRUE	miseq	v4
0.915593	TRUE				illumina
0.743025	TRUE				illumina
0.798209	TRUE				miseq
0.0842363	TRUE					v2	v3
0.00552716	TRUE				454	v3
0.431866	TRUE					v4
0.425283	TRUE				illumina
0.764227	TRUE				miseq
0.448424	TRUE
0.729164	TRUE				illumina
0.0331647	TRUE
0.3221	TRUE				miseq
0.197528	TRUE		TRUE
0.603274	TRUE
0.811768	TRUE
0.703926	TRUE
0.0358314	TRUE			TRUE	454
0.021214	TRUE				illumina
0.221927	TRUE
0.295287	TRUE
0.147987	TRUE
0.304613	TRUE
0.591734	TRUE
0.0733288	TRUE				miseq
0.300945	TRUE
0.433551	TRUE
0.215254	TRUE
0.517406	TRUE				illumina	v4
0.250042	TRUE				illumina
0.702531	TRUE			TRUE
0.766891	TRUE				hiseq
0.485994	TRUE				miseq	v4
0.424027	TRUE
0.922639	TRUE			TRUE	miseq
0.516712	TRUE
0.527489	TRUE				hiseq	v4
0.254957	TRUE
0.250064	TRUE
0.944691	TRUE
0.379709	TRUE
0.327713	TRUE				miseq	v4	v5
0.586351	TRUE				illumina
0.717572	TRUE
0.980068	TRUE			TRUE
0.162972	TRUE
0.386378	TRUE
[truncated: 1,707 more rows]

## Sheet: 3.V3V4 subset raw
All data																Alternative deposition						NOTE			Putative INSDC accession numbers						NOTE
16ness	accession	515f	806r	seq_method	gene_region1	gene_region2	gene_region3	gene_region4	gene_region5	gene_region6	gene_region7	gene_region8	gene_region_9			16ness	accession	515f	806r	seq_method	gene_region1				16ness	accession	515f	806r	seq_method	gene_region1
TRUE	PRJEB14961	TRUE	TRUE	miseq												TRUE		TRUE	TRUE	miseq	v4	qiita	9		TRUE	PRJEB14961	TRUE	TRUE	miseq
TRUE	SRP133552	TRUE	TRUE	miseq	v4											TRUE	qiita	TRUE	TRUE	miseq	v4	figshare	7		TRUE	SRP133552	TRUE	TRUE	miseq	v4
TRUE	PRJNA380214	TRUE	TRUE	miseq	v4											TRUE	figshare	TRUE	TRUE	hiseq	v4	mg-rast	24		TRUE	SRP100578	TRUE	TRUE	miseq
TRUE	SRP100578	TRUE	TRUE	miseq												TRUE	figshare	TRUE	TRUE	miseq	v4	bioproject	5		TRUE	PRJEB25676	TRUE	TRUE	miseq	v4
TRUE	PRJEB25676	TRUE	TRUE	miseq	v4											TRUE	qiita	TRUE	TRUE	miseq	v4	Not deposited	121		TRUE	ERP104266	TRUE	TRUE	miseq
TRUE	ERP104266	TRUE	TRUE	miseq												TRUE	mg-rast	TRUE	TRUE	miseq	v4				TRUE	SAMN08041541	TRUE	TRUE	miseq	v4
TRUE	SAMN08041541	TRUE	TRUE	miseq	v4											TRUE	bioproject	TRUE	TRUE	miseq	v4				TRUE	SRP128680	TRUE	TRUE	miseq	v4
TRUE	SAMN08041369	TRUE	TRUE	miseq	v4											TRUE		TRUE	TRUE	miseq					TRUE	PRJNA414414	TRUE	TRUE	miseq	v3
TRUE	SRP128680	TRUE	TRUE	miseq	v4											TRUE		TRUE	TRUE	miseq					TRUE	PRJNA305188	TRUE	TRUE	hiseq	v4
TRUE	PRJNA414414	TRUE	TRUE	miseq	v3	v4										TRUE		TRUE	TRUE	454					TRUE	PRJNA450340	TRUE	TRUE	miseq	v4
TRUE		TRUE	TRUE	miseq	v4											TRUE		TRUE	TRUE	454					TRUE	PRJNA419862	TRUE	TRUE	miseq	v4
TRUE	qiita	TRUE	TRUE	miseq	v4											TRUE	bioproject	TRUE	TRUE	miseq	v4				TRUE	SRP090413	TRUE	TRUE	miseq	v4
TRUE	PRJNA305188	TRUE	TRUE	hiseq	v4											TRUE		TRUE	TRUE	miseq					TRUE	SRP059432	TRUE	TRUE	miseq	v4
TRUE	PRJNA450340	TRUE	TRUE	miseq	v4											TRUE		TRUE	TRUE	miseq	v4				TRUE	PRJNA225539	TRUE	TRUE	miseq	v4
TRUE	PRJNA419862	TRUE	TRUE	miseq	v4											TRUE		TRUE	TRUE	miseq					TRUE	SRX2896383	TRUE	TRUE	miseq	v4
TRUE	PRJNA419861	TRUE	TRUE	miseq	v4											TRUE	mg-rast	TRUE	TRUE	miseq					TRUE	SRR7268657	TRUE	TRUE	miseq	v4
TRUE	PRJNA419860	TRUE	TRUE	miseq	v4											TRUE		TRUE	TRUE	miseq	v4				TRUE	PRJNA390040	TRUE	TRUE	miseq
TRUE	PRJNA419895	TRUE	TRUE	miseq	v4											TRUE		TRUE	TRUE	454	v4				TRUE	SRR4447191	TRUE	TRUE	miseq
TRUE	SRP090413	TRUE	TRUE	miseq	v4											TRUE		TRUE	TRUE	hiseq	v4				TRUE	SRP130314	TRUE	TRUE	miseq	v4
TRUE	SRP059432	TRUE	TRUE	miseq	v4											TRUE		TRUE	TRUE	miseq	v4				TRUE	SRP079699	TRUE	TRUE	miseq	v4
TRUE	PRJNA225539	TRUE	TRUE	miseq	v4											TRUE		TRUE	TRUE	miseq	v5				TRUE	PRJNA451534	TRUE	TRUE	miseq	v4
TRUE	PRJEB25993	TRUE	TRUE	miseq	v4											TRUE		TRUE	TRUE	miseq	v4				TRUE	PRJEB15908	TRUE	TRUE	miseq	v4
TRUE	SRX2896383	TRUE	TRUE	miseq	v4											TRUE		TRUE	TRUE	hiseq	v4				TRUE	SRR5381738	TRUE	TRUE	miseq
TRUE	SRR7268657	TRUE	TRUE	miseq	v4											TRUE	qiita	TRUE	TRUE	miseq	v4				TRUE	PRJNA477767	TRUE	TRUE	miseq
TRUE	SRR7303206	TRUE	TRUE	miseq	v4											TRUE	qiita	TRUE	TRUE	miseq					TRUE	PRJNA413666	TRUE	TRUE	miseq	v4
TRUE	SRR7303208	TRUE	TRUE	miseq	v4											TRUE	qiita	TRUE	TRUE	miseq					TRUE	SRP060281	TRUE	TRUE	miseq	v4
TRUE	PRJNA390040	TRUE	TRUE	miseq												TRUE	figshare	TRUE	TRUE	miseq	v4				TRUE	PRJNA387219	TRUE	TRUE	hiseq	v1
TRUE	figshare	TRUE	TRUE	hiseq	v4											TRUE	mg-rast	TRUE	TRUE	454					TRUE	PRJNA476992	TRUE	TRUE	454	v4
TRUE	figshare	TRUE	TRUE	miseq	v4											TRUE		TRUE	TRUE	hiseq	v4				TRUE	PRJNA319276	TRUE	TRUE	454	v4
TRUE	qiita	TRUE	TRUE	miseq	v4											TRUE		TRUE	TRUE	miseq	v4				TRUE	PRJNA391810	TRUE	TRUE	miseq
TRUE	SRR4447191	TRUE	TRUE	miseq												TRUE		TRUE	TRUE	hiseq					TRUE	PRJNA314462	TRUE	TRUE	miseq	v4
TRUE	SRP130314	TRUE	TRUE	miseq	v4											TRUE		TRUE	TRUE	miseq	v3				TRUE	PRJNA244335	TRUE	TRUE	miseq	v4
TRUE	SRP079699	TRUE	TRUE	miseq	v4											TRUE		TRUE	TRUE	miseq	v4				TRUE	PRJNA369325	TRUE	TRUE	miseq	v3
TRUE	PRJNA451534	TRUE	TRUE	miseq	v4											TRUE		TRUE	TRUE	hiseq	v4				TRUE	PRJNA423244	TRUE	TRUE	miseq	v4
TRUE	PRJEB15908	TRUE	TRUE	miseq	v4											TRUE		TRUE	TRUE	miseq	v4				TRUE	SRP137655	TRUE	TRUE	miseq	v4
TRUE	mg-rast	TRUE	TRUE	miseq	v4											TRUE		TRUE	TRUE	miseq					TRUE	PRJEB20172	TRUE	TRUE	miseq	v2
TRUE	SRR5381738	TRUE	TRUE	miseq												TRUE		TRUE	TRUE	hiseq					TRUE	SRR2962702	TRUE	TRUE	miseq	v4
TRUE	SRR3648004	TRUE	TRUE	miseq												TRUE	figshare	TRUE	TRUE	miseq					TRUE	PRJNA279227	TRUE	TRUE	454
TRUE	SRR5381734	TRUE	TRUE	miseq												TRUE		TRUE	TRUE	miseq	v4				TRUE	SRX892770	TRUE	TRUE	miseq	v4
TRUE	SRR3654007	TRUE	TRUE	miseq												TRUE		TRUE	TRUE	miseq	v4				TRUE	SRP148434	TRUE	TRUE	illumina	v1
TRUE	SRR5381736	TRUE	TRUE	miseq												TRUE		TRUE	TRUE	miseq	v4				TRUE	SAMN06628931	TRUE	TRUE	miseq	v4
TRUE	SRR3546814	TRUE	TRUE	miseq												TRUE		TRUE	TRUE	miseq	v4				TRUE	SAMN06629002	TRUE	TRUE	miseq	v4
TRUE	bioproject	TRUE	TRUE	miseq	v4											TRUE	mg-rast	TRUE	TRUE	miseq					TRUE	SRP073625	TRUE	TRUE	miseq	v4
TRUE	PRJNA477767	TRUE	TRUE	miseq												TRUE		TRUE	TRUE	miseq	v4				TRUE	PRJNA306640	TRUE	TRUE	miseq
TRUE	PRJNA413666	TRUE	TRUE	miseq	v4											TRUE		TRUE	TRUE	hiseq					TRUE	SRP062596	TRUE	TRUE	illumina	v4
TRUE	SRP060281	TRUE	TRUE	miseq	v4											TRUE	mg-rast	TRUE	TRUE	miseq					TRUE	PRJNA472445	TRUE	TRUE	miseq	v4
TRUE		TRUE	TRUE	miseq												TRUE		TRUE	TRUE	miseq	v4				TRUE	SAMN05846486	TRUE	TRUE	miseq	v4
TRUE		TRUE	TRUE	miseq												TRUE	figshare	TRUE	TRUE	miseq	v4				TRUE	ERP023025	TRUE	TRUE	miseq	v4
TRUE	PRJNA387219	TRUE	TRUE	hiseq	v1	v4										TRUE		TRUE	TRUE	miseq	v4				TRUE	PRJNA327396	TRUE	TRUE	miseq	v4
TRUE	PRJNA476992	TRUE	TRUE	454	v4											TRUE	mg-rast	TRUE	TRUE	miseq	v4				TRUE	PRJNA389390	TRUE	TRUE	miseq	v4
TRUE	PRJNA319276	TRUE	TRUE	454	v4											TRUE		TRUE	TRUE	miseq	v4				TRUE	PRJNA318386	TRUE	TRUE	miseq
TRUE	PRJNA391810	TRUE	TRUE	miseq												TRUE		TRUE	TRUE	miseq	v4				TRUE	SRX3015180	TRUE	TRUE	miseq
TRUE	PRJNA314462	TRUE	TRUE	miseq	v4											TRUE		TRUE	TRUE	miseq					TRUE	PRJEB15658	TRUE	TRUE	miseq	v3
TRUE	SAMN04508196	TRUE	TRUE	miseq	v4											TRUE		TRUE	TRUE	hiseq	v4				TRUE	PRJNA362723	TRUE	TRUE	miseq	v4
TRUE	SAMN04508205	TRUE	TRUE	miseq	v4											TRUE		TRUE	TRUE	miseq	v4				TRUE	PRJNA385740	TRUE	TRUE	miseq	v4
TRUE		TRUE	TRUE	454												TRUE	mg-rast	TRUE	TRUE	miseq					TRUE	PRJEB23057	TRUE	TRUE	miseq	v4
TRUE	PRJNA244335	TRUE	TRUE	miseq	v4											TRUE		TRUE	TRUE	miseq	v4				TRUE	ERP015814	TRUE	TRUE	miseq
TRUE		TRUE	TRUE	454												TRUE		TRUE	TRUE	miseq					TRUE	SRP047229	TRUE	TRUE	454
TRUE	bioproject	TRUE	TRUE	miseq	v4											TRUE	mg-rast	TRUE	TRUE	miseq	v4				TRUE	PRJNA342239	TRUE	TRUE	miseq	v4
TRUE		TRUE	TRUE	miseq												TRUE	qiita	TRUE	TRUE	miseq					TRUE	SAMN03984007	TRUE	TRUE	hiseq	v4
TRUE	PRJNA369325	TRUE	TRUE	miseq	v3	v4										TRUE	figshare	TRUE	TRUE	miseq	v5				TRUE	PRJEB14106	TRUE	TRUE	miseq
TRUE	PRJNA423244	TRUE	TRUE	miseq	v4											TRUE		TRUE	TRUE	miseq	v4				TRUE	PRJNA343684	TRUE	TRUE	miseq	v4
TRUE		TRUE	TRUE	miseq	v4											TRUE		TRUE	TRUE	miseq					TRUE	SRP117152	TRUE	TRUE	454
TRUE		TRUE	TRUE	miseq												TRUE		TRUE	TRUE	hiseq					TRUE	SRP057201	TRUE	TRUE	454
TRUE	mg-rast	TRUE	TRUE	miseq												TRUE	mg-rast	TRUE	TRUE	miseq	v5				TRUE	PRJEB5101	TRUE	TRUE	454	v4
TRUE		TRUE	TRUE	miseq	v4											TRUE		TRUE	TRUE	illumina	v4				TRUE	PRJNA309717	TRUE	TRUE	miseq
TRUE	SRP137655	TRUE	TRUE	miseq	v4											TRUE		TRUE	TRUE	hiseq					TRUE	PRJNA307124	TRUE	TRUE	miseq	v4
TRUE		TRUE	TRUE	454	v4											TRUE		TRUE	TRUE	miseq	v4				TRUE	SRP075100	TRUE	TRUE	miseq	v4
TRUE	PRJEB20172	TRUE	TRUE	miseq	v2	v4										TRUE		TRUE	TRUE	miseq	v4				TRUE	PRJNA348164	TRUE	TRUE	miseq	v4
TRUE	PRJEB20197	TRUE	TRUE	miseq	v2	v4										TRUE		TRUE	TRUE	454					TRUE	SRR4473832	TRUE	TRUE	miseq
TRUE	SRR2962702	TRUE	TRUE	miseq	v4											TRUE		TRUE	TRUE	miseq	v4				TRUE	PRJEB24125	TRUE	TRUE	miseq
TRUE	PRJNA279227	TRUE	TRUE	454												TRUE		TRUE	TRUE	miseq	v3				TRUE	SRP139372	TRUE	TRUE	miseq
TRUE		TRUE	TRUE	hiseq	v4											TRUE	mg-rast	TRUE	TRUE	miseq	v4				TRUE	SRP125317	TRUE	TRUE	hiseq
TRUE		TRUE	TRUE	miseq	v4											TRUE	qiita	TRUE	TRUE	miseq					TRUE	SRP072068	TRUE	TRUE	miseq	v4
TRUE	SRX892770	TRUE	TRUE	miseq	v4											TRUE		TRUE	TRUE	miseq	v4				TRUE	PRJNA412007	TRUE	TRUE	miseq	v4
TRUE	SRX672050	TRUE	TRUE	miseq	v4											TRUE		TRUE	TRUE	miseq					TRUE	SRP080894	TRUE	TRUE	miseq
TRUE	SRP148434	TRUE	TRUE	illumina	v1	v2	v4	v5								TRUE	bioproject	TRUE	TRUE	miseq	v4				TRUE	SRP082969	TRUE	TRUE	miseq	v4
TRUE		TRUE	TRUE	miseq	v5											TRUE		TRUE	TRUE	miseq					TRUE	PRJNA339907	TRUE	TRUE	miseq	v4
TRUE	SAMN06628931	TRUE	TRUE	miseq	v4											TRUE	figshare	TRUE	TRUE	miseq	v4				TRUE	SRP101980	TRUE	TRUE	miseq	v4
TRUE	SAMN06629002	TRUE	TRUE	miseq	v4											TRUE	mg-rast	TRUE	TRUE	miseq	v4				TRUE	ERP023088	TRUE	TRUE	miseq
TRUE	SRP073625	TRUE	TRUE	miseq	v4											TRUE		TRUE	TRUE	hiseq	v4				TRUE	PRJNA464414	TRUE	TRUE	hiseq
TRUE	PRJNA306640	TRUE	TRUE	miseq												TRUE		TRUE	TRUE	454	v4				TRUE	PRJNA308872	TRUE	TRUE	miseq
TRUE		TRUE	TRUE	miseq	v4											TRUE		TRUE	TRUE	miseq	v4				TRUE	SRR2181770	TRUE	TRUE	miseq	v4
TRUE	SRP062596	TRUE	TRUE	illumina	v4											TRUE		TRUE	TRUE	illumina	v4				TRUE	SRR2553327	TRUE	TRUE	illumina	v4
TRUE	PRJNA472445	TRUE	TRUE	miseq	v4											TRUE		TRUE	TRUE	miseq	v4				TRUE	SRP074113	TRUE	TRUE	miseq
TRUE	PRJNA404457	TRUE	TRUE	miseq	v4											TRUE		TRUE	TRUE	miseq	v4				TRUE	PRJNA376205	TRUE	TRUE	miseq	v4
TRUE	PRJNA404458	TRUE	TRUE	miseq	v4											TRUE		TRUE	TRUE	miseq					TRUE	SRP005280	TRUE	TRUE	miseq	v4
TRUE	PRJNA472439	TRUE	TRUE	miseq	v4											TRUE		TRUE	TRUE	miseq	v4				TRUE	PRJNA283428	TRUE	TRUE	miseq	v3
TRUE	PRJNA344855	TRUE	TRUE	miseq	v4											TRUE		TRUE	TRUE	hiseq	v4				TRUE	PRJNA320765	TRUE	TRUE	miseq	v4
TRUE	SAMN05846486	TRUE	TRUE	miseq	v4											TRUE	qiita	TRUE	TRUE	hiseq	v4				TRUE	SRP052862	TRUE	TRUE	miseq	v4
TRUE	ERP023025	TRUE	TRUE	miseq	v4											TRUE		TRUE	TRUE	illumina					TRUE	SRP066918	TRUE	TRUE	miseq	v4
TRUE	PRJNA327396	TRUE	TRUE	miseq	v4											TRUE		TRUE	TRUE	miseq	v4				TRUE	PRJNA304765	TRUE	TRUE	miseq	v4
TRUE	PRJNA389390	TRUE	TRUE	miseq	v4	v7										TRUE		TRUE	TRUE	illumina					TRUE	SAMN05751028	TRUE	TRUE	miseq
TRUE	SAMN07197289	TRUE	TRUE	miseq	v4	v7										TRUE	mg-rast	TRUE	TRUE	miseq	v4				TRUE	PRJNA286313	TRUE	TRUE	miseq
TRUE	SAMN07197218	TRUE	TRUE	miseq	v4	v7										TRUE		TRUE	TRUE	miseq	v4				TRUE	PRJNA292036	TRUE	TRUE	miseq	v4
TRUE	SAMN07197255	TRUE	TRUE	miseq	v4	v7										TRUE		TRUE	TRUE	miseq	v4				TRUE	SRP132224	TRUE	TRUE	miseq	v4
TRUE	SAMN07197184	TRUE	TRUE	miseq	v4	v7										TRUE		TRUE	TRUE	miseq	v3				TRUE	PRJNA379026	TRUE	TRUE	miseq	v4
TRUE		TRUE	TRUE	hiseq	v4											TRUE	mg-rast	TRUE	TRUE	miseq	v4				TRUE	PRJEB12040	TRUE	TRUE	miseq	v4
TRUE	qiita	TRUE	TRUE	miseq	v4											TRUE		TRUE	TRUE	miseq	v4				TRUE	PRJEB10388	TRUE	TRUE	miseq
TRUE	PRJNA318386	TRUE	TRUE	miseq												TRUE	mg-rast	TRUE	TRUE	miseq	v4				TRUE	SRR4431318	TRUE	TRUE	miseq
TRUE	SRX3015180	TRUE	TRUE	miseq												TRUE		TRUE	TRUE	miseq					TRUE	SRP111426	TRUE	TRUE	miseq
TRUE	PRJNA328797	TRUE	TRUE	miseq												TRUE		TRUE	TRUE	miseq	v4				TRUE	PRJNA394792	TRUE	TRUE	miseq	v4
TRUE	PRJNA374409	TRUE	TRUE	miseq												TRUE		TRUE	TRUE	miseq					TRUE	SRP066553	TRUE	TRUE	454
TRUE	SRX3015156	TRUE	TRUE	miseq												TRUE		TRUE	TRUE	miseq	v4				TRUE	SRR3189861	TRUE	TRUE	miseq	v4
TRUE	SRX3015114	TRUE	TRUE	miseq												TRUE		TRUE	TRUE	miseq	v2				TRUE	PRJEB16674	TRUE	TRUE	hiseq	v4
TRUE	PRJNA277357	TRUE	TRUE	miseq												TRUE	mg-rast	TRUE	TRUE	miseq	v4				TRUE	SRP068631	TRUE	TRUE	miseq	v4
TRUE	PRJEB15658	TRUE	TRUE	miseq	v3	v4										TRUE	mg-rast	TRUE	TRUE	miseq	v4				TRUE	PRJEB11492	TRUE	TRUE	miseq	v4
TRUE	qiita	TRUE	TRUE	miseq												TRUE	bioproject	TRUE	TRUE	miseq	v4				TRUE	SRP058583	TRUE	TRUE	miseq	v4
TRUE	PRJNA362723	TRUE	TRUE	miseq	v4											TRUE	mg-rast	TRUE	TRUE	miseq	v4				TRUE	SAMN03963309	TRUE	TRUE	miseq	v4
TRUE	PRJNA385740	TRUE	TRUE	miseq	v4											TRUE		TRUE	TRUE	miseq	v4				TRUE	SRP090829	TRUE	TRUE	miseq	v4
TRUE	PRJEB23057	TRUE	TRUE	miseq	v4											TRUE		TRUE	TRUE	miseq					TRUE	PRJNA347602	TRUE	TRUE	hiseq	v4
TRUE	qiita	TRUE	TRUE	miseq												TRUE		TRUE	TRUE	hiseq	v4				TRUE	SRP044185	TRUE	TRUE	miseq	v4
TRUE	ERP015814	TRUE	TRUE	miseq												TRUE		TRUE	TRUE	miseq	v4				TRUE	SRP058555	TRUE	TRUE	miseq	v5
TRUE	figshare	TRUE	TRUE	miseq	v4											TRUE		TRUE	TRUE	hiseq					TRUE	SRX1034906	TRUE	TRUE	miseq	v4
TRUE	SRP047229	TRUE	TRUE	454												TRUE		TRUE	TRUE	miseq					TRUE	PRJNA269199	TRUE	TRUE	miseq	v4
TRUE	SRP047272	TRUE	TRUE	454												TRUE		TRUE	TRUE	hiseq					TRUE	SRR2886919	TRUE	TRUE	miseq	v4
TRUE	SRP060583	TRUE	TRUE	454												TRUE		TRUE	TRUE	miseq	v5				TRUE	PRJNA281761	TRUE	TRUE	miseq
TRUE	PRJNA342239	TRUE	TRUE	miseq	v4											TRUE		TRUE	TRUE	miseq	v4				TRUE	ERS1599469	TRUE	TRUE	miseq	v4
TRUE	SAMN03984007	TRUE	TRUE	hiseq	v4											TRUE		TRUE	TRUE	miseq	v4				TRUE	SRP064297	TRUE	TRUE	miseq
TRUE	PRJEB14106	TRUE	TRUE	miseq												TRUE		TRUE	TRUE	miseq					TRUE	SRP056891	TRUE	TRUE	miseq	v4
TRUE	mg-rast	TRUE	TRUE	454												TRUE		TRUE	TRUE	miseq					TRUE	SAMN10577345	TRUE	TRUE	miseq	v4
TRUE		TRUE	TRUE	hiseq	v4											TRUE		TRUE	TRUE	miseq	v6				TRUE	SRP078303	TRUE	TRUE	454	v4
TRUE	PRJNA343684	TRUE	TRUE	miseq	v4											TRUE		TRUE	TRUE	hiseq	v1				TRUE	PRJNA429969	TRUE	TRUE	miseq	v4
TRUE	SRP117152	TRUE	TRUE	454												TRUE		TRUE	TRUE	miseq					TRUE	SRP153378	TRUE	TRUE	miseq	v4
TRUE	SRP057201	TRUE	TRUE	454												TRUE		TRUE	TRUE	miseq					TRUE	SRP078449	TRUE	TRUE	miseq
TRUE		TRUE	TRUE	miseq	v4											TRUE	mg-rast	TRUE	TRUE	miseq	v3				TRUE	SRP098483	TRUE	TRUE	miseq	v4
TRUE		TRUE	TRUE	hiseq												TRUE	qiita	TRUE	TRUE	hiseq	v4				TRUE	PRJNA362622	TRUE	TRUE	miseq
TRUE	PRJEB5101	TRUE	TRUE	454	v4											TRUE	mg-rast	TRUE	TRUE	miseq					TRUE	SRR5581933	TRUE	TRUE	miseq	v4
TRUE	PRJNA309717	TRUE	TRUE	miseq												TRUE	mg-rast	TRUE	TRUE	miseq					TRUE	PRJNA317773	TRUE	TRUE	illumina
TRUE	PRJNA307124	TRUE	TRUE	miseq	v4	v6										TRUE		TRUE	TRUE	miseq	v4				TRUE	SRS2127454	TRUE	TRUE	miseq
TRUE		TRUE	TRUE	miseq	v3											TRUE	bioproject	TRUE	TRUE	miseq					TRUE	SRX902929	TRUE	TRUE	hiseq	v2
TRUE	SRP075100	TRUE	TRUE	miseq	v4											TRUE		TRUE	TRUE	miseq	v3				TRUE	SRP151718	TRUE	TRUE	miseq	v4
TRUE	PRJNA348164	TRUE	TRUE	miseq	v4											TRUE		TRUE	TRUE	miseq	v4				TRUE	PRJNA331185	TRUE	TRUE	miseq	v4
TRUE		TRUE	TRUE	miseq	v4											TRUE		TRUE	TRUE	miseq					TRUE	SRP119447	TRUE	TRUE	miseq	v4
TRUE	SRR4473832	TRUE	TRUE	miseq												TRUE		TRUE	TRUE	miseq	v4				TRUE	SRP159537	TRUE	TRUE	miseq	v4
TRUE	SRR4473831	TRUE	TRUE	miseq												TRUE		TRUE	TRUE	hiseq					TRUE	SRP076869	TRUE	TRUE	miseq	v4
TRUE	SRR4473830	TRUE	TRUE	miseq												TRUE		TRUE	TRUE	miseq	v4				TRUE	ERP020401	TRUE	TRUE	hiseq	v4
TRUE	SRR4473783	TRUE	TRUE	miseq												TRUE		TRUE	TRUE	miseq	v4				TRUE	PRJEB22104	TRUE	TRUE	illumina
TRUE	SRR4473833	TRUE	TRUE	miseq												TRUE		TRUE	TRUE	miseq	v4				TRUE	SAMN08219688	TRUE	TRUE	miseq	v4
TRUE	PRJEB24125	TRUE	TRUE	miseq												TRUE		TRUE	TRUE	miseq					TRUE	SRP075852	TRUE	TRUE	miseq	v4
TRUE	SRP139372	TRUE	TRUE	miseq												TRUE		TRUE	TRUE	miseq					TRUE	SRP076603	TRUE	TRUE	miseq	v4
TRUE	SRP125317	TRUE	TRUE	hiseq												TRUE		TRUE	TRUE	miseq					TRUE	SAMN03135605	TRUE	TRUE	miseq
TRUE	SRP072068	TRUE	TRUE	miseq	v4											TRUE	mg-rast	TRUE	TRUE	miseq	v4				TRUE	SRP132758	TRUE	TRUE	miseq
TRUE		TRUE	TRUE	hiseq	v4											TRUE		TRUE	TRUE	miseq	v4				TRUE	SRR4431318	TRUE	TRUE	miseq
TRUE	PRJNA412007	TRUE	TRUE	miseq	v4											TRUE	mg-rast	TRUE	TRUE	454	v4				TRUE	PRJNA328211	TRUE	TRUE	illumina
TRUE	SRP080894	TRUE	TRUE	miseq												TRUE		TRUE	TRUE	miseq	v4				TRUE	PRJNA429349	TRUE	TRUE	miseq	v4
TRUE		TRUE	TRUE	miseq	v4	v9										TRUE		TRUE	TRUE	miseq	v4				TRUE	SRP021556	TRUE	TRUE	454
TRUE		TRUE	TRUE	miseq												TRUE		TRUE	TRUE	miseq	v4				TRUE	PRJEB13670	TRUE	TRUE	miseq	v4
TRUE		TRUE	TRUE	hiseq												TRUE		TRUE	TRUE	miseq	v3				TRUE	SRP068133	TRUE	TRUE	miseq
TRUE	SRP082969	TRUE	TRUE	miseq	v4											TRUE		TRUE	TRUE	miseq	v4				TRUE	PRJNA296393	TRUE	TRUE	miseq	v4
TRUE	PRJNA339907	TRUE	TRUE	miseq	v4											TRUE		TRUE	TRUE	miseq					TRUE	SRP110593	TRUE	TRUE	miseq
TRUE	figshare	TRUE	TRUE	miseq												TRUE		TRUE	TRUE	miseq	v4				TRUE	SRR5387734	TRUE	TRUE	hiseq	v4
TRUE	SRP101980	TRUE	TRUE	miseq	v4											TRUE		TRUE	TRUE	miseq	v3				TRUE	PRJNA295801	TRUE	TRUE	illumina	v4
TRUE	PRJNA379346	TRUE	TRUE	miseq	v4											TRUE		TRUE	TRUE	miseq	v4				TRUE	PRJEB11871	TRUE	TRUE	miseq	v4
TRUE	ERP023090	TRUE	TRUE	miseq												TRUE		TRUE	TRUE	miseq					TRUE	SRP070504	TRUE	TRUE	miseq	v4
TRUE	ERP023086	TRUE	TRUE	miseq												TRUE	mg-rast	TRUE	TRUE	miseq	v4				TRUE	SRX1584451	TRUE	TRUE	miseq	v3
TRUE	ERP023087	TRUE	TRUE	miseq												TRUE	mg-rast	TRUE	TRUE	miseq	v4				TRUE	SRP149955	TRUE	TRUE	miseq	v4
TRUE	ERP023089	TRUE	TRUE	miseq												TRUE		TRUE	TRUE	miseq	v4				TRUE	PRJNA428973	TRUE	TRUE	miseq
TRUE	ERP023091	TRUE	TRUE	miseq												TRUE		TRUE	TRUE	miseq					TRUE	SAMN03383165	TRUE	TRUE	miseq	v1
TRUE	ERP023088	TRUE	TRUE	miseq												TRUE		TRUE	TRUE	miseq					TRUE	SAMN05846486	TRUE	TRUE	miseq	v4
TRUE		TRUE	TRUE	miseq	v4											TRUE		TRUE	TRUE	miseq					TRUE	PRJEB23843	TRUE	TRUE	miseq
TRUE	PRJNA464414	TRUE	TRUE	hiseq												TRUE		TRUE	TRUE	miseq	v4				TRUE	SRP071268	TRUE	TRUE	454	v4
TRUE	PRJNA308872	TRUE	TRUE	miseq												TRUE		TRUE	TRUE	hiseq	v4				TRUE	SRP060712	TRUE	TRUE	454
TRUE	SRR2181770	TRUE	TRUE	miseq	v4											TRUE		TRUE	TRUE	hiseq	v4				TRUE	PRJNA281520	TRUE	TRUE	miseq	v4
TRUE	SRR2553327	TRUE	TRUE	illumina	v4											TRUE		TRUE	TRUE	miseq	v4				TRUE	SRP107074	TRUE	TRUE	hiseq
TRUE		TRUE	TRUE	miseq	v4											TRUE		TRUE	TRUE	miseq					TRUE	PRJNA423231	TRUE	TRUE	miseq	v4
TRUE	SRP074113	TRUE	TRUE	miseq																					TRUE	PRJEB10725	TRUE	TRUE	miseq	v4
TRUE	PRJNA376205	TRUE	TRUE	miseq	v4																				TRUE	SRP103471	TRUE	TRUE	miseq	v4
TRUE	PRJEB19690	TRUE	TRUE	miseq	v4																				TRUE	SRP119456	TRUE	TRUE	miseq	v4
TRUE	SRP005280	TRUE	TRUE	miseq	v4	v5																			TRUE	PRJNA291280	TRUE	TRUE	miseq
TRUE	PRJNA283428	TRUE	TRUE	miseq	v3	v4																			TRUE	PRJEB7828	TRUE	TRUE	miseq	v4
TRUE	PRJNA320765	TRUE	TRUE	miseq	v4																				TRUE	SAMN07823958	TRUE	TRUE	miseq	v4
TRUE		TRUE	TRUE	miseq	v4																				TRUE	SRP103535	TRUE	TRUE	miseq
TRUE	SRP052862	TRUE	TRUE	miseq	v4																				TRUE	SRR6176488	TRUE	TRUE	miseq	v4
TRUE	SRP066918	TRUE	TRUE	miseq	v4																				TRUE	SRX1124607	TRUE	TRUE	miseq
TRUE	PRJNA304765	TRUE	TRUE	miseq	v4																				TRUE	PRJNA454003	TRUE	TRUE	miseq	v4
TRUE		TRUE	TRUE	miseq	v4																				TRUE	PRJNA354619	TRUE	TRUE	miseq
TRUE	SAMN05751028	TRUE	TRUE	miseq																					TRUE	PRJNA307661	TRUE	TRUE	miseq
TRUE	SAMN05751474	TRUE	TRUE	miseq																					TRUE	PRJNA511412	TRUE	TRUE	miseq
TRUE	SAMN05751044	TRUE	TRUE	miseq																					TRUE	ERS1816560	TRUE	TRUE	illumina	v4
TRUE	SAMN05751478	TRUE	TRUE	miseq																					TRUE	PRJEB14756	TRUE	TRUE	miseq	v4
TRUE	SAMN05	TRUE	TRUE	miseq																					TRUE	SRP148450	TRUE	TRUE	miseq	v6
TRUE	SAMN05751032	TRUE	TRUE	miseq																					TRUE	SRP097059	TRUE	TRUE	miseq	v4
TRUE	SAMN05751030	TRUE	TRUE	miseq																					TRUE	SRR7816680	TRUE	TRUE	miseq
TRUE	SAMN05751220	TRUE	TRUE	miseq																					TRUE	PRJEB10643	TRUE	TRUE	454
TRUE	PRJNA311735	TRUE	TRUE	miseq																					TRUE	PRJNA224116	TRUE	TRUE	miseq	v4
TRUE	PRJNA286313	TRUE	TRUE	miseq																					TRUE	PRJNA480505	TRUE	TRUE	miseq
TRUE	PRJNA292036	TRUE	TRUE	miseq	v4																				TRUE	PRJEB8866	TRUE	TRUE	miseq	v4
TRUE	SRP132224	TRUE	TRUE	miseq	v4																				TRUE	PRJNA283286	TRUE	TRUE	miseq	v4
TRUE	PRJNA379026	TRUE	TRUE	miseq	v4																				TRUE	SRP045299	TRUE	TRUE	miseq	v4
TRUE	PRJEB12040	TRUE	TRUE	miseq	v4																				TRUE	PRJEB19529	TRUE	TRUE	miseq
TRUE	PRJEB10388	TRUE	TRUE	miseq																					TRUE	PRJEB21578	TRUE	TRUE	miseq	v4
TRUE	mg-rast	TRUE	TRUE	miseq																					TRUE	PRJEB20063	TRUE	TRUE	miseq
TRUE	SRR4431318	TRUE	TRUE	miseq																					TRUE	PRJEB15376	TRUE	TRUE	miseq	v3
TRUE	SRR4422914	TRUE	TRUE	miseq																					TRUE	SRP082263	TRUE	TRUE	miseq	v4
TRUE	SRR4431322	TRUE	TRUE	miseq																					TRUE	SAMN06909142	TRUE	TRUE	miseq	v4
TRUE	SRR4431319	TRUE	TRUE	miseq																					TRUE	SRP124740	TRUE	TRUE	miseq
TRUE	SRR4431321	TRUE	TRUE	miseq																					TRUE	PRJNA498128	TRUE	TRUE	hiseq
TRUE	SRR4454082	TRUE	TRUE	miseq																					TRUE	PRJEB9654	TRUE	TRUE	miseq
TRUE	SRR4422912	TRUE	TRUE	miseq																					TRUE	SRP100939	TRUE	TRUE	miseq	v4
TRUE	SRR4422947	TRUE	TRUE	miseq																					TRUE	SRP149335	TRUE	TRUE	miseq	v4
TRUE	SRR4422951	TRUE	TRUE	miseq																					TRUE	SAMD00080972	TRUE	TRUE	miseq	v4
TRUE	SRR4454119	TRUE	TRUE	miseq																					TRUE	PRJNA416158	TRUE	TRUE	miseq
TRUE	SRP111426	TRUE	TRUE	miseq																					TRUE	SRP328535	TRUE	TRUE	miseq	v5
TRUE	PRJNA394792	TRUE	TRUE	miseq	v4																				TRUE	SRR2889713	TRUE	TRUE	miseq	v5
TRUE	SRP066553	TRUE	TRUE	454																					TRUE	SRP063681	TRUE	TRUE	miseq	v4
TRUE	SRR3189861	TRUE	TRUE	miseq	v4																				TRUE	SRP057397	TRUE	TRUE	miseq	v4
TRUE	PRJEB16674	TRUE	TRUE	hiseq	v4	v9																			TRUE	PRJEB15100	TRUE	TRUE	miseq	v4
TRUE	PRJEB16346	TRUE	TRUE	hiseq	v4	v9																			TRUE	PRJNA464404	TRUE	TRUE	miseq	v4
TRUE		TRUE	TRUE	miseq	v4																				TRUE	SRP094809	TRUE	TRUE	miseq	v4
TRUE	SRP068631	TRUE	TRUE	miseq	v4																				TRUE	PRJNA497845	TRUE	TRUE	hiseq
TRUE		TRUE	TRUE	hiseq																					TRUE	DRX019531	TRUE	TRUE	miseq	v3
TRUE	PRJEB11492	TRUE	TRUE	miseq	v4																				TRUE	SRR5839043	TRUE	TRUE	miseq	v3
TRUE	SRP058583	TRUE	TRUE	miseq	v4																				TRUE	PRJNA316566	TRUE	TRUE	hiseq	v4
TRUE	mg-rast	TRUE	TRUE	miseq																					TRUE	PRJNA415671	TRUE	TRUE	miseq
TRUE	SAMN03963309	TRUE	TRUE	miseq	v4																				TRUE	SRR4299452	TRUE	TRUE	miseq	v4
TRUE	PRJNA291526	TRUE	TRUE	miseq	v4																				TRUE	PRJNA304193	TRUE	TRUE	miseq	v4
TRUE	SAMN03960136	TRUE	TRUE	miseq	v4																				TRUE	PRJEB6969	TRUE	TRUE	miseq	v5
TRUE	SAMN03960301	TRUE	TRUE	miseq	v4																				TRUE	PRJNA336479	TRUE	TRUE	miseq	v4
TRUE	SAMN03963310	TRUE	TRUE	miseq	v4																				TRUE	SRP080980	TRUE	TRUE	miseq	v4
TRUE	SRP090829	TRUE	TRUE	miseq	v4																				TRUE	PRJNA308366	TRUE	TRUE	miseq	v4
TRUE	PRJNA347602	TRUE	TRUE	hiseq	v4																				TRUE	SRR4254526	TRUE	TRUE	miseq	v4
TRUE	SRP044185	TRUE	TRUE	miseq	v4																				TRUE	PRJEB21672	TRUE	TRUE	miseq	v4
TRUE	PRJNA263621	TRUE	TRUE	miseq	v4																				TRUE	SAMN06763497	TRUE	TRUE	illumina	v4
TRUE	SRP058555	TRUE	TRUE	miseq	v5																				TRUE	SAMN07764381	TRUE	TRUE	hiseq
TRUE	SRX1034906	TRUE	TRUE	miseq	v4	v5																			TRUE	PRJEB22478	TRUE	TRUE	miseq
TRUE	SRX1034830	TRUE	TRUE	miseq	v4	v5																			TRUE	PRJNA379718	TRUE	TRUE	miseq	v4
TRUE	PRJNA269199	TRUE	TRUE	miseq	v4																				TRUE	SRR5266191	TRUE	TRUE	hiseq	v4
TRUE	SRR2886919	TRUE	TRUE	miseq	v4																				TRUE	SRR3944126	TRUE	TRUE	miseq
TRUE		TRUE	TRUE	miseq	v4																				TRUE	PRJNA323634	TRUE	TRUE	miseq	v4
TRUE	PRJNA281761	TRUE	TRUE	miseq																					TRUE	SRP125714	TRUE	TRUE	miseq
TRUE	PRJNA299688	TRUE	TRUE	miseq																					TRUE	PRJNA350263	TRUE	TRUE	miseq	v4
TRUE	figshare	TRUE	TRUE	miseq	v4																				TRUE	SRP139400	TRUE	TRUE	miseq	v4
TRUE	ERS1599441	TRUE	TRUE	miseq	v4																				TRUE	SAMN08364417	TRUE	TRUE	hiseq	v4
TRUE	ERS1599469	TRUE	TRUE	miseq	v4																				TRUE	PRJNA481143	TRUE	TRUE	hiseq	v4
TRUE	SRP064297	TRUE	TRUE	miseq																					TRUE	SRR4010786	TRUE	TRUE	miseq	v4
TRUE	SRP056891	TRUE	TRUE	miseq	v4																				TRUE	PRJNA431355	TRUE	TRUE	miseq	v3
TRUE	SAMN10577345	TRUE	TRUE	miseq	v4																				TRUE	SRS1433644	TRUE	TRUE	miseq	v4
TRUE	PRJNA485732	TRUE	TRUE	miseq	v4																				TRUE	SRP058371	TRUE	TRUE	illumina	v4
TRUE	SAMN10576470	TRUE	TRUE	miseq	v4																				TRUE	PRJNA475746	TRUE	TRUE	miseq
TRUE	SRP078303	TRUE	TRUE	454	v4																				TRUE	SRP065913	TRUE	TRUE	miseq
TRUE	PRJNA429969	TRUE	TRUE	miseq	v4																				TRUE	SRP122754	TRUE	TRUE	hiseq	v4
TRUE		TRUE	TRUE	miseq	v4																				TRUE	PRJEB23682	TRUE	TRUE	hiseq	v5
TRUE	SRP153378	TRUE	TRUE	miseq	v4																				TRUE	PRJNA397131	TRUE	TRUE	miseq	v4
TRUE	SRP078449	TRUE	TRUE	miseq																					TRUE	ERP104494	TRUE	TRUE	hiseq	v6
TRUE	PRJNA358725	TRUE	TRUE	miseq																					TRUE	PRJNA378359	TRUE	TRUE	miseq	v4
TRUE	SRP098483	TRUE	TRUE	miseq	v4																				TRUE	PRJNA78795	TRUE	TRUE	miseq	v4
TRUE	PRJNA362622	TRUE	TRUE	miseq																					TRUE	PRJNA385203	TRUE	TRUE	miseq	v4
TRUE	mg-rast	TRUE	TRUE	miseq	v4																				TRUE	PRJEB10229	TRUE	TRUE	454	v4
TRUE	SRR5581933	TRUE	TRUE	miseq	v4																				TRUE	PRJEB21640	TRUE	TRUE	miseq	v4
TRUE	PRJNA317773	TRUE	TRUE	illumina																					TRUE	SRP077603	TRUE	TRUE	miseq	v4
TRUE		TRUE	TRUE	miseq	v4																				TRUE	PRJNA454161	TRUE	TRUE	miseq	v4
TRUE		TRUE	TRUE	miseq	v4																				TRUE	SRR3271885	TRUE	TRUE	miseq	v4
TRUE	SRS2127454	TRUE	TRUE	miseq																					TRUE	PRJNA472866	TRUE	TRUE	miseq	v4
TRUE		TRUE	TRUE	miseq																					TRUE	PRJEB5095	TRUE	TRUE	hiseq
TRUE	SRX902929	TRUE	TRUE	hiseq	v2	v3	v4	v5	v6	v8															TRUE	SRR3031098	TRUE	TRUE	miseq	v4
TRUE	SRR606249	TRUE	TRUE	hiseq	v2	v3	v4	v5	v6	v8															TRUE	SRP062395	TRUE	TRUE	miseq	v4
TRUE	SRP151718	TRUE	TRUE	miseq	v4																				TRUE	ERP022175	TRUE	TRUE	illumina	v4
TRUE		TRUE	TRUE	hiseq	v4																				TRUE	PRJEB23318	TRUE	TRUE	miseq
TRUE	PRJNA331185	TRUE	TRUE	miseq	v4																				TRUE	SRP108266	TRUE	TRUE	miseq
TRUE		TRUE	TRUE	miseq	v4																				TRUE	PRJNA326417	TRUE	TRUE	miseq
TRUE	SRP119447	TRUE	TRUE	miseq	v4																				TRUE	PRJNA371284	TRUE	TRUE	miseq	v4
TRUE	SRP159537	TRUE	TRUE	miseq	v4																				TRUE	SRP102646	TRUE	TRUE	miseq	v4
TRUE	SRP076869	TRUE	TRUE	miseq	v4																				TRUE	SRR3061421	TRUE	TRUE	454
TRUE	mg-rast	TRUE	TRUE	miseq																					TRUE	PRJNA280421	TRUE	TRUE	miseq
TRUE	ERP020401	TRUE	TRUE	hiseq	v4																				TRUE	PRJEB8814	TRUE	TRUE	454	v4
TRUE		TRUE	TRUE	miseq	v4																				TRUE	PRJNA401642	TRUE	TRUE	illumina
TRUE	PRJEB22104	TRUE	TRUE	illumina																					TRUE	SRR2601043	TRUE	TRUE	miseq	v4
TRUE		TRUE	TRUE	miseq																					TRUE	SRP046287	TRUE	TRUE	miseq	v4
TRUE	SAMN08219688	TRUE	TRUE	miseq	v4																				TRUE	SRP132131	TRUE	TRUE	hiseq	v4
TRUE	PRJNA427065	TRUE	TRUE	miseq	v4																				TRUE	PRJNA325008	TRUE	TRUE	miseq	v4
TRUE	SAMN08219690	TRUE	TRUE	miseq	v4																				TRUE	PRJNA497636	TRUE	TRUE	miseq	v4
TRUE	SRP127719	TRUE	TRUE	miseq	v4																				TRUE	PRJNA353093	TRUE	TRUE	miseq	v4
TRUE	SRP075852	TRUE	TRUE	miseq	v4																				TRUE	PRJNA429934	TRUE	TRUE	miseq
TRUE	SRP076603	TRUE	TRUE	miseq	v4																				TRUE	PRJEB8765	TRUE	TRUE	miseq	v4
TRUE	SAMN03135605	TRUE	TRUE	miseq																					TRUE	PRJEB14062	TRUE	TRUE	miseq	v3
TRUE	mg-rast	TRUE	TRUE	miseq	v4																				TRUE	SRP093359	TRUE	TRUE	miseq
TRUE	SRP132758	TRUE	TRUE	miseq																					TRUE	ERP021438	TRUE	TRUE	hiseq
TRUE	SRR4431318	TRUE	TRUE	miseq																					TRUE	SRP135559	TRUE	TRUE	miseq	v4
TRUE	SRR4422914	TRUE	TRUE	miseq																					TRUE	SRP134261	TRUE	TRUE	miseq	v4
TRUE	SRR4431322	TRUE	TRUE	miseq																					TRUE	PRJNA338729	TRUE	TRUE	miseq	v4
TRUE	SRR4431319	TRUE	TRUE	miseq																					TRUE	SRP069095	TRUE	TRUE	miseq	v5
TRUE	SRR4431321	TRUE	TRUE	miseq																					TRUE	PRJNA287804	TRUE	TRUE	miseq
TRUE	SRR4454082	TRUE	TRUE	miseq																					TRUE	PRJNA473897	TRUE	TRUE	illumina
TRUE	SRR4422912	TRUE	TRUE	miseq																					TRUE	PRJEB13300	TRUE	TRUE	miseq	v4
TRUE	SRR4422947	TRUE	TRUE	miseq																					TRUE	PRJNA393823	TRUE	TRUE	miseq	v4
TRUE	SRR4422951	TRUE	TRUE	miseq																					TRUE	SAMN08201187	TRUE	TRUE	miseq
TRUE	SRR4454119	TRUE	TRUE	miseq																					TRUE	PRJNA275901	TRUE	TRUE	miseq	v4
TRUE	PRJNA328211	TRUE	TRUE	illumina																					TRUE	SRP091975	TRUE	TRUE	miseq	v4
TRUE	PRJNA429349	TRUE	TRUE	miseq	v4																				TRUE	SRP063557	TRUE	TRUE	miseq	v3
TRUE	qiita	TRUE	TRUE	miseq																					TRUE	SRP083001	TRUE	TRUE	miseq	v4
TRUE	SRP021556	TRUE	TRUE	454																					TRUE	SAMN07965143	TRUE	TRUE	miseq
TRUE	SRP058014	TRUE	TRUE	454																					TRUE	PRJEB10633	TRUE	TRUE	miseq	v4
TRUE	ERP020663	TRUE	TRUE	454																					TRUE	SRP115276	TRUE	TRUE	miseq	v4
TRUE	SRP010407	TRUE	TRUE	454																					TRUE	PRJNA476351	TRUE	TRUE	miseq	v5
TRUE	SRP147561	TRUE	TRUE	454																					TRUE	SRP069342	TRUE	TRUE	miseq	v4
TRUE	ERS1124371	TRUE	TRUE	miseq	v4																				TRUE	PRJNA417313	TRUE	TRUE	miseq	v3
TRUE	ERS1124422	TRUE	TRUE	miseq	v4																				TRUE	PRJEB20620	TRUE	TRUE	miseq	v4
TRUE	PRJEB13670	TRUE	TRUE	miseq	v4																				TRUE	SAMN06627646	TRUE	TRUE	miseq
TRUE	SRP068133	TRUE	TRUE	miseq																					TRUE	PRJEB9371	TRUE	TRUE	miseq
TRUE	figshare	TRUE	TRUE	miseq	v5																				TRUE	SRP158049	TRUE	TRUE	miseq
TRUE	PRJNA296393	TRUE	TRUE	miseq	v4																				TRUE	SRP155052	TRUE	TRUE	miseq
TRUE	SRP110593	TRUE	TRUE	miseq																					TRUE	SAMN08455775	TRUE	TRUE	miseq
TRUE		TRUE	TRUE	miseq	v4																				TRUE	SRP055495	TRUE	TRUE	454	v4
TRUE		TRUE	TRUE	miseq																					TRUE	PRJNA412984	TRUE	TRUE	miseq	v4
TRUE		TRUE	TRUE	hiseq																					TRUE	SRR2830596	TRUE	TRUE	miseq	v4
TRUE	SRR5387734	TRUE	TRUE	hiseq	v4																				TRUE	PRJNA342057	TRUE	TRUE	miseq	v4
TRUE	mg-rast	TRUE	TRUE	miseq	v5																				TRUE	PRJNA416148	TRUE	TRUE	miseq
TRUE	PRJNA295801	TRUE	TRUE	illumina	v4																				TRUE	SRP065432	TRUE	TRUE	miseq	v4
TRUE		TRUE	TRUE	illumina	v4																				TRUE	SRR5957113	TRUE	TRUE	hiseq	v4
TRUE		TRUE	TRUE	hiseq																					TRUE	SRP067767	TRUE	TRUE	miseq	v4
TRUE		TRUE	TRUE	miseq	v4																				TRUE	PRJEB9616	TRUE	TRUE	miseq
TRUE	PRJEB11871	TRUE	TRUE	miseq	v4																				TRUE	PRJNA362531	TRUE	TRUE	miseq	v4
TRUE		TRUE	TRUE	miseq	v4																				TRUE	SRP092764	TRUE	TRUE	miseq	v5
TRUE	SRP070504	TRUE	TRUE	miseq	v4																				TRUE	SRX1016058	TRUE	TRUE	miseq
TRUE	SRP070161	TRUE	TRUE	miseq	v4																				TRUE	PRJNA269111	TRUE	TRUE	miseq
TRUE	SRP070506	TRUE	TRUE	miseq	v4																				TRUE	PRJNA506065	TRUE	TRUE	miseq	v4
TRUE	SRX1583607	TRUE	TRUE	miseq	v3	v4																			TRUE	SRP145037	TRUE	TRUE	miseq	v4
TRUE	SRX1584451	TRUE	TRUE	miseq	v3	v4																			TRUE	SAMN07356206	TRUE	TRUE	miseq	v4
TRUE		TRUE	TRUE	454																					TRUE	PRJEB7435	TRUE	TRUE	miseq	v5
TRUE		TRUE	TRUE	miseq	v4																				TRUE	SRP061834	TRUE	TRUE	454
TRUE	SRP149955	TRUE	TRUE	miseq	v4																				TRUE	PRJNA356414	TRUE	TRUE	miseq	v4
TRUE	PRJNA428973	TRUE	TRUE	miseq																					TRUE	PRJNA368730	TRUE	TRUE	miseq	v4
TRUE	SAMN03383165	TRUE	TRUE	miseq	v1	v2	v3	v4	v5																TRUE	PRJNA407787	TRUE	TRUE	miseq	v4
TRUE	PRJNA276783	TRUE	TRUE	miseq	v1	v2	v3	v4	v5																TRUE	SRP119496	TRUE	TRUE	miseq	v4
TRUE	SAMN03383190	TRUE	TRUE	miseq	v1	v2	v3	v4	v5																TRUE	PRJNA357675	TRUE	TRUE	454
TRUE	SAMN05846487	TRUE	TRUE	miseq	v4																				TRUE	PRJNA412029	TRUE	TRUE	miseq	v4
TRUE	PRJNA344855	TRUE	TRUE	miseq	v4																				TRUE	SRP031469	TRUE	TRUE	miseq	v4
TRUE	SAMN05846486	TRUE	TRUE	miseq	v4																				TRUE	PRJNA386367	TRUE	TRUE	miseq	v4
TRUE	PRJEB23843	TRUE	TRUE	miseq																					TRUE	PRJEB5095	TRUE	TRUE	hiseq	v4
TRUE	SRP071268	TRUE	TRUE	454	v4																				TRUE	SRP066777	TRUE	TRUE	miseq
TRUE		TRUE	TRUE	miseq	v3	v4																			TRUE	SRP133002	TRUE	TRUE	miseq	v4
TRUE	mg-rast	TRUE	TRUE	miseq	v4																				TRUE	SRP075219	TRUE	TRUE	miseq
TRUE	SRP060712	TRUE	TRUE	454																					TRUE	PRJNA289396	TRUE	TRUE	miseq	v4
TRUE	SRP060718	TRUE	TRUE	454																					TRUE	PRJNA288684	TRUE	TRUE	miseq
TRUE	qiita	TRUE	TRUE	miseq																					TRUE	SRP090292	TRUE	TRUE	miseq	v4
TRUE	PRJNA281520	TRUE	TRUE	miseq	v4																				TRUE	SRR1296545	TRUE	TRUE	454	v4
TRUE		TRUE	TRUE	miseq	v4																				TRUE	SAMN04457226	TRUE	TRUE	miseq
TRUE	SRP107074	TRUE	TRUE	hiseq																					TRUE	SAMN04457237	TRUE	TRUE	miseq
TRUE	PRJNA423231	TRUE	TRUE	miseq	v4																				TRUE	SRP082249	TRUE	TRUE	hiseq
TRUE		TRUE	TRUE	miseq																					TRUE	PRJNA310254	TRUE	TRUE	miseq	v4
TRUE	PRJEB10725	TRUE	TRUE	miseq	v4																				TRUE	PRJEB27717	TRUE	TRUE	miseq	v4
TRUE	SRP103471	TRUE	TRUE	miseq	v4																				TRUE	PRJNA362233	TRUE	TRUE	miseq	v4
TRUE	SRP119456	TRUE	TRUE	miseq	v4																				TRUE	ERP017357	TRUE	TRUE	hiseq	v4
TRUE	PRJNA291280	TRUE	TRUE	miseq																					TRUE	SRP106784	TRUE	TRUE	hiseq
TRUE	PRJEB7828	TRUE	TRUE	miseq	v4																				TRUE	SAMN07191860	TRUE	TRUE	miseq
TRUE	SAMN07823958	TRUE	TRUE	miseq	v4	v9																			TRUE	PRJNA438120	TRUE	TRUE	miseq	v4
TRUE	PRJNA415481	TRUE	TRUE	miseq	v4	v9																			TRUE	SRP132012	TRUE	TRUE	miseq
TRUE	SAMN07823957	TRUE	TRUE	miseq	v4	v9																			TRUE	SRX731327	TRUE	TRUE	miseq	v4
TRUE	SRP103535	TRUE	TRUE	miseq																					TRUE	PRJNA324696	TRUE	TRUE	miseq	v4
TRUE	SRR6176488	TRUE	TRUE	miseq	v4																				TRUE	PRJEB21463	TRUE	TRUE	hiseq	v4
TRUE	SAMN07795510	TRUE	TRUE	miseq	v4																				TRUE	SRP095281	TRUE	TRUE	miseq	v4
TRUE	SRR6176442	TRUE	TRUE	miseq	v4																				TRUE	SRP044396	TRUE	TRUE	miseq	v4
TRUE	SRR6176505	TRUE	TRUE	miseq	v4																				TRUE	ERP006615	TRUE	TRUE	miseq	v4
TRUE	SRR6176504	TRUE	TRUE	miseq	v4																				TRUE	PRJNA507286	TRUE	TRUE	miseq	v4
TRUE	SRR6176497	TRUE	TRUE	miseq	v4																				TRUE	ERX069465	TRUE	TRUE	miseq	v4
TRUE	SAMN07795505	TRUE	TRUE	miseq	v4																				TRUE	PRJNA436853	TRUE	TRUE	miseq
TRUE	SRR6176473	TRUE	TRUE	miseq	v4																				TRUE	ERS1463796	TRUE	TRUE	illumina	v4
TRUE	SRX1124607	TRUE	TRUE	miseq																					TRUE	SRP073372	TRUE	TRUE	miseq	v4
TRUE	SRP061805	TRUE	TRUE	miseq																					TRUE	PRJNA356912	TRUE	TRUE	miseq	v4
TRUE	SRX1124606	TRUE	TRUE	miseq																					TRUE	SRP075213	TRUE	TRUE	miseq	v4
TRUE	PRJNA454003	TRUE	TRUE	miseq	v4																				TRUE	SRP113317	TRUE	TRUE	hiseq	v5
TRUE	PRJNA354619	TRUE	TRUE	miseq																					TRUE	SRP010730	TRUE	TRUE	miseq	v3
TRUE	PRJNA354614	TRUE	TRUE	miseq																					TRUE	PRJNA386622	TRUE	TRUE	miseq	v4
TRUE	PRJNA307661	TRUE	TRUE	miseq																					TRUE	PRJNA264400	TRUE	TRUE	miseq	v4
TRUE	bioproject	TRUE	TRUE	miseq	v4																				TRUE	PRJNA418176	TRUE	TRUE	miseq
TRUE	PRJNA511412	TRUE	TRUE	miseq																					TRUE	PRJNA343817	TRUE	TRUE	miseq	v4
TRUE		TRUE	TRUE	miseq																					TRUE	PRJNA397447	TRUE	TRUE	miseq	v4
TRUE	ERS1816560	TRUE	TRUE	illumina	v4																				TRUE	PRJNA376735	TRUE	TRUE	miseq
TRUE	PRJEB21720	TRUE	TRUE	illumina	v4																				TRUE	ERP020918	TRUE	TRUE	hiseq	v4
TRUE	ERS1816551	TRUE	TRUE	illumina	v4																				TRUE	PRJEB25733	TRUE	TRUE	miseq	v4
TRUE	PRJEB14756	TRUE	TRUE	miseq	v4																				TRUE	PRJEB22477	TRUE	TRUE	miseq
TRUE	SRP148450	TRUE	TRUE	miseq	v6	v8																			TRUE	PRJEB14484	TRUE	TRUE	miseq
TRUE	SRP097059	TRUE	TRUE	miseq	v4																				TRUE	PRJEB14484	TRUE	TRUE	miseq
TRUE	SRR7816680	TRUE	TRUE	miseq																					TRUE	SRP062395	TRUE	TRUE	miseq	v4
TRUE	SRR7816689	TRUE	TRUE	miseq																					TRUE	SRR2558312	TRUE	TRUE	miseq	v4
TRUE	SRP160516	TRUE	TRUE	miseq																					TRUE	SRP069263	TRUE	TRUE	miseq
TRUE	PRJNA490051	TRUE	TRUE	miseq																					TRUE	PRJNA358846	TRUE	TRUE	miseq	v4
TRUE	SRX1738750	TRUE	TRUE	miseq	v4																				TRUE	SRR4996298	TRUE	TRUE	miseq	v4
TRUE	SRX1738728	TRUE	TRUE	miseq	v4																				TRUE	SRP127639	TRUE	TRUE	miseq
TRUE	SAMN04917373	TRUE	TRUE	miseq	v4																				TRUE	PRJNA290544	TRUE	TRUE	miseq
TRUE	SRS1422236	TRUE	TRUE	miseq	v4																				TRUE	SRP134679	TRUE	TRUE	miseq	v4
TRUE	PRJNA320136	TRUE	TRUE	miseq	v4																				TRUE	SRP050167	TRUE	TRUE	hiseq	v4
TRUE	PRJEB10643	TRUE	TRUE	454																					TRUE	SRX1117202	TRUE	TRUE	miseq
TRUE	PRJNA224116	TRUE	TRUE	miseq	v4																				TRUE	SRP119963	TRUE	TRUE	miseq
TRUE	PRJNA480505	TRUE	TRUE	miseq																					TRUE	SRP063935	TRUE	TRUE	miseq	v4
TRUE	PRJNA480512	TRUE	TRUE	miseq																					TRUE	PRJNA296701	TRUE	TRUE	miseq
TRUE	PRJEB8866	TRUE	TRUE	miseq	v4																				TRUE	SRP056133	TRUE	TRUE	454
TRUE	figshare	TRUE	TRUE	miseq	v4																				TRUE	SRP065064	TRUE	TRUE	miseq	v4
TRUE	PRJNA283286	TRUE	TRUE	miseq	v4																				TRUE	SAMN05730170	TRUE	TRUE	miseq	v4
TRUE	SRP045299	TRUE	TRUE	miseq	v4																				TRUE	SAMN05520888	TRUE	TRUE	illumina	v4
TRUE	PRJEB19529	TRUE	TRUE	miseq																					TRUE	SAMN09258278	TRUE	TRUE	miseq	v4
TRUE	mg-rast	TRUE	TRUE	miseq	v4																				TRUE	ERP019556	TRUE	TRUE	miseq	v4
TRUE	PRJEB21578	TRUE	TRUE	miseq	v4																				TRUE	PRJEB6159	TRUE	TRUE	454	v4
TRUE	PRJEB20063	TRUE	TRUE	miseq																					TRUE	SAMN08631961	TRUE	TRUE	miseq	v4
TRUE	PRJEB15376	TRUE	TRUE	miseq	v3	v4																			TRUE	SAMN06174114	TRUE	TRUE	hiseq	v4
TRUE		TRUE	TRUE	hiseq	v4																				TRUE	SRP139592	TRUE	TRUE	miseq	v4
TRUE	SRP082263	TRUE	TRUE	miseq	v4																				TRUE	SRP070864	TRUE	TRUE	miseq
TRUE		TRUE	TRUE	454	v4																				TRUE	SRP125719	TRUE	TRUE	hiseq	v4
TRUE		TRUE	TRUE	miseq	v4																				TRUE	PRJNA416986	TRUE	TRUE	hiseq	v4
TRUE	SAMN06909142	TRUE	TRUE	miseq	v4																				TRUE	PRJEB15296	TRUE	TRUE	hiseq
TRUE	SAMN06909143	TRUE	TRUE	miseq	v4																				TRUE	SRR5062190	TRUE	TRUE	miseq
TRUE	SAMN06909140	TRUE	TRUE	miseq	v4																				TRUE	ERS1929787	TRUE	TRUE	hiseq
TRUE	SAMN06909138	TRUE	TRUE	miseq	v4																				TRUE	SRS977347	TRUE	TRUE	miseq	v4
TRUE	SAMN06909136	TRUE	TRUE	miseq	v4																				TRUE	PRJNA479585	TRUE	TRUE	illumina	v4
TRUE	SAMN06909137	TRUE	TRUE	miseq	v4																				TRUE	SRR6109380	TRUE	TRUE	hiseq	v4
TRUE	SAMN06909144	TRUE	TRUE	miseq	v4																				TRUE	PRJNA356465	TRUE	TRUE	miseq	v4
TRUE	SAMN06909141	TRUE	TRUE	miseq	v4																				TRUE	SRP095499	TRUE	TRUE	miseq	v4
TRUE	SAMN06909139	TRUE	TRUE	miseq	v4																				TRUE	SAMN03443363	TRUE	TRUE	miseq	v4
TRUE	SRP124740	TRUE	TRUE	miseq																					TRUE	PRJNA389337	TRUE	TRUE	miseq
TRUE	PRJNA498128	TRUE	TRUE	hiseq																					TRUE	PRJNA322710	TRUE	TRUE	miseq	v4
TRUE	PRJEB9654	TRUE	TRUE	miseq																					TRUE	PRJNA385220	TRUE	TRUE	hiseq	v3
TRUE	SRP100939	TRUE	TRUE	miseq	v4																				TRUE	ERP014530	TRUE	TRUE	miseq	v4
TRUE	SRP149335	TRUE	TRUE	miseq	v4																				TRUE	PRJNA289142	TRUE	TRUE	miseq	v4
TRUE	SRP100939	TRUE	TRUE	miseq	v4																				TRUE	SRR1279009	TRUE	TRUE	miseq	v4
TRUE	SAMD00080972	TRUE	TRUE	miseq	v4																				TRUE	SRP134059	TRUE	TRUE	hiseq	v4
TRUE	PRJNA416158	TRUE	TRUE	miseq																					TRUE	SRP170100	TRUE	TRUE	miseq
TRUE	SRP328535	TRUE	TRUE	miseq	v5																				TRUE	SRP127379	TRUE	TRUE	miseq	v3
TRUE	SRR2889713	TRUE	TRUE	miseq	v5																				TRUE	SRP130859	TRUE	TRUE	miseq
TRUE	SRR2889751	TRUE	TRUE	miseq	v5																				TRUE	SRP103888	TRUE	TRUE	miseq	v4
TRUE	SRP063681	TRUE	TRUE	miseq	v4																				TRUE	SRR2177683	TRUE	TRUE	miseq	v4
TRUE	SRP057397	TRUE	TRUE	miseq	v4																				TRUE	SRP107031	TRUE	TRUE	miseq	v4
TRUE	PRJEB15100	TRUE	TRUE	miseq	v4																				TRUE	SRP063473	TRUE	TRUE	miseq
TRUE	PRJNA464404	TRUE	TRUE	miseq	v4																				TRUE	SRP114723	TRUE	TRUE	miseq	v4
TRUE	SRP094809	TRUE	TRUE	miseq	v4																				TRUE	PRJNA415259	TRUE	TRUE	hiseq
TRUE	PRJNA497845	TRUE	TRUE	hiseq																					TRUE	SRX2590037	TRUE	TRUE	miseq	v3
TRUE	DRX019531	TRUE	TRUE	miseq	v3																				TRUE	PRJNA383138	TRUE	TRUE	miseq	v4
TRUE	DRX019523	TRUE	TRUE	miseq	v3																				TRUE	PRJNA262832	TRUE	TRUE	miseq	v3
TRUE	PRJDB2953	TRUE	TRUE	miseq	v3																				TRUE	SRP063681	TRUE	TRUE	miseq	v4
TRUE		TRUE	TRUE	illumina	v4																				TRUE	SRP065248	TRUE	TRUE	miseq	v4
TRUE	SRR5839043	TRUE	TRUE	miseq	v3	v4	v5																		TRUE	PRJEB28485	TRUE	TRUE	miseq	v4
TRUE		TRUE	TRUE	miseq	v4																				TRUE	PRJNA497914	TRUE	TRUE	miseq	v4
TRUE	PRJNA316566	TRUE	TRUE	hiseq	v4																				TRUE	PRJNA380119	TRUE	TRUE	miseq	v4
TRUE	PRJNA415671	TRUE	TRUE	miseq																					TRUE	SRP079978	TRUE	TRUE	miseq	v5
TRUE	SAMN07965882	TRUE	TRUE	miseq																					TRUE	SRP056122	TRUE	TRUE	miseq	v4
TRUE	SAMN07965913	TRUE	TRUE	miseq																					TRUE	SRP130314	TRUE	TRUE	miseq	v4
TRUE	SRR4299452	TRUE	TRUE	miseq	v4																				TRUE	SRR5167711	TRUE	TRUE	miseq	v4
TRUE	PRJNA304193	TRUE	TRUE	miseq	v4																				TRUE	PRJNA325500	TRUE	TRUE	miseq	v4
TRUE	PRJEB6969	TRUE	TRUE	miseq	v5																				TRUE	PRJEB25422	TRUE	TRUE	miseq
TRUE	PRJNA336479	TRUE	TRUE	miseq	v4																				TRUE	PRJEB22676	TRUE	TRUE	miseq
TRUE	SRP080975	TRUE	TRUE	miseq	v4																				TRUE	SRP056122	TRUE	TRUE	miseq	v4
TRUE	SAMN05511397	TRUE	TRUE	miseq	v4																				TRUE	SRP063271	TRUE	TRUE	illumina	v4
TRUE	SRP080980	TRUE	TRUE	miseq	v4																				TRUE	SRP076028	TRUE	TRUE	miseq	v4
TRUE		TRUE	TRUE	miseq	v4																				TRUE	SAMN07527317	TRUE	TRUE	miseq	v4
TRUE	PRJNA308366	TRUE	TRUE	miseq	v4																				TRUE	SRP119882	TRUE	TRUE	miseq
TRUE		TRUE	TRUE	miseq																					TRUE	PRJNA487196	TRUE	TRUE	miseq	v4
TRUE	SRR4254526	TRUE	TRUE	miseq	v4																				TRUE	PRJNA483794	TRUE	TRUE	miseq	v2
TRUE	PRJEB21672	TRUE	TRUE	miseq	v4	v9																			TRUE	PRJNA419985	TRUE	TRUE	hiseq	v4
TRUE	SAMN06763497	TRUE	TRUE	illumina	v4	v5																			TRUE	PRJEB13092	TRUE	TRUE	miseq	v4
TRUE	PRJNA383368	TRUE	TRUE	illumina	v4	v5																			TRUE	PRJNA385484	TRUE	TRUE	miseq
TRUE	SAMN06763620	TRUE	TRUE	illumina	v4	v5																			TRUE	SRP136661	TRUE	TRUE	miseq	v4
TRUE		TRUE	TRUE	miseq	v4																				TRUE	PRJEB15908	TRUE	TRUE	miseq	v4
TRUE	SAMN07764452	TRUE	TRUE	hiseq																					TRUE	PRJNA358488	TRUE	TRUE	miseq
TRUE	SAMN07764416	TRUE	TRUE	hiseq																					TRUE	PRJNA225539	TRUE	TRUE	miseq	v4
TRUE	SAMN07764381	TRUE	TRUE	hiseq																					TRUE	PRJEB24893	TRUE	TRUE	miseq
TRUE	PRJEB22478	TRUE	TRUE	miseq																					TRUE	PRJEB17837	TRUE	TRUE	miseq	v4
TRUE	PRJNA379718	TRUE	TRUE	miseq	v4																				TRUE	ERP011240	TRUE	TRUE	miseq
TRUE	SRR5266191	TRUE	TRUE	hiseq	v4																				TRUE	SRP069846	TRUE	TRUE	miseq
TRUE	SRR5266196	TRUE	TRUE	hiseq	v4
TRUE	SRR3944126	TRUE	TRUE	miseq
TRUE	PRJNA323634	TRUE	TRUE	miseq	v4
TRUE	SRP125714	TRUE	TRUE	miseq
TRUE		TRUE	TRUE	hiseq	v4
TRUE	PRJNA350263	TRUE	TRUE	miseq	v4
TRUE	PRJNA387066	TRUE	TRUE	miseq	v4
TRUE	SRP139400	TRUE	TRUE	miseq	v4
TRUE	SAMN08364417	TRUE	TRUE	hiseq	v4
TRUE	SAMN08364420	TRUE	TRUE	hiseq	v4
TRUE	PRJNA481143	TRUE	TRUE	hiseq	v4
TRUE	SRR4010786	TRUE	TRUE	miseq	v4
TRUE	PRJNA431355	TRUE	TRUE	miseq	v3	v4
TRUE	SRS1433644	TRUE	TRUE	miseq	v4
TRUE	SRS1972264	TRUE	TRUE	miseq	v4
TRUE	SRS1972256	TRUE	TRUE	miseq	v4
TRUE	SRR3498582	TRUE	TRUE	miseq	v4
TRUE	SRS1997243	TRUE	TRUE	miseq	v4
TRUE	SRR5248632	TRUE	TRUE	miseq	v4
TRUE	SRR5248624	TRUE	TRUE	miseq	v4
TRUE	SRR5248721	TRUE	TRUE	miseq	v4
TRUE	SRR3498952	TRUE	TRUE	miseq	v4
TRUE	SRR5248713	TRUE	TRUE	miseq	v4
TRUE	SRS1997244	TRUE	TRUE	miseq	v4
TRUE	SRR5279583	TRUE	TRUE	miseq	v4
TRUE	PRJNA321235	TRUE	TRUE	miseq	v4
TRUE	SRR3498973	TRUE	TRUE	miseq	v4
TRUE	SRP058371	TRUE	TRUE	illumina	v4
TRUE	PRJNA475746	TRUE	TRUE	miseq
TRUE	qiita	TRUE	TRUE	hiseq	v4
TRUE	SRP065913	TRUE	TRUE	miseq
TRUE	SRP122754	TRUE	TRUE	hiseq	v4
TRUE		TRUE	TRUE	illumina
TRUE	PRJEB23682	TRUE	TRUE	hiseq	v5
TRUE	PRJNA397131	TRUE	TRUE	miseq	v4
TRUE		TRUE	TRUE	miseq	v4
TRUE	ERP104494	TRUE	TRUE	hiseq	v6
TRUE		TRUE	TRUE	illumina
TRUE	PRJNA378359	TRUE	TRUE	miseq	v4
TRUE	PRJNA78795	TRUE	TRUE	miseq	v4	v6
TRUE	PRJNA385203	TRUE	TRUE	miseq	v4
TRUE	PRJEB10229	TRUE	TRUE	454	v4
TRUE	PRJEB21640	TRUE	TRUE	miseq	v4
TRUE	SRP077603	TRUE	TRUE	miseq	v4
TRUE	mg-rast	TRUE	TRUE	miseq	v4
TRUE	PRJNA454161	TRUE	TRUE	miseq	v4
TRUE		TRUE	TRUE	miseq	v4
TRUE	SRR3271885	TRUE	TRUE	miseq	v4
TRUE		TRUE	TRUE	miseq	v4	v5
TRUE	PRJNA472866	TRUE	TRUE	miseq	v4
TRUE		TRUE	TRUE	miseq	v3	v4
TRUE	mg-rast	TRUE	TRUE	miseq	v4
TRUE	PRJEB5095	TRUE	TRUE	hiseq
TRUE		TRUE	TRUE	miseq	v4
TRUE	SRR3031098	TRUE	TRUE	miseq	v4
TRUE	SRP062395	TRUE	TRUE	miseq	v4
TRUE	SRP112779	TRUE	TRUE	miseq	v4
TRUE	ERP022175	TRUE	TRUE	illumina	v4
TRUE	mg-rast	TRUE	TRUE	miseq	v4
TRUE	PRJEB23318	TRUE	TRUE	miseq
TRUE		TRUE	TRUE	miseq
TRUE		TRUE	TRUE	miseq	v4
TRUE		TRUE	TRUE	miseq
TRUE	SRP108266	TRUE	TRUE	miseq
TRUE		TRUE	TRUE	miseq	v4
TRUE	PRJNA326417	TRUE	TRUE	miseq
TRUE	PRJNA371284	TRUE	TRUE	miseq	v4
TRUE	SRP102646	TRUE	TRUE	miseq	v4
TRUE	SRR3061421	TRUE	TRUE	454
TRUE	SRX149322	TRUE	TRUE	454
TRUE	SRX734711	TRUE	TRUE	454
TRUE	PRJNA262938	TRUE	TRUE	454
TRUE	SRR3234039	TRUE	TRUE	454
TRUE		TRUE	TRUE	miseq	v2	v4
TRUE	PRJNA280421	TRUE	TRUE	miseq
TRUE	PRJEB8814	TRUE	TRUE	454	v4
TRUE	mg-rast	TRUE	TRUE	miseq	v4
TRUE	PRJNA401642	TRUE	TRUE	illumina
TRUE	mg-rast	TRUE	TRUE	miseq	v4
TRUE	bioproject	TRUE	TRUE	miseq	v4
TRUE	SRR2601043	TRUE	TRUE	miseq	v4
TRUE	SRP046287	TRUE	TRUE	miseq	v4
TRUE	SRP045810	TRUE	TRUE	miseq	v4
TRUE	SRP045926	TRUE	TRUE	miseq	v4
TRUE	SRP046216	TRUE	TRUE	miseq	v4
TRUE	SRP132131	TRUE	TRUE	hiseq	v4
TRUE	PRJNA325008	TRUE	TRUE	miseq	v4	v6
TRUE	PRJNA497636	TRUE	TRUE	miseq	v4
TRUE	PRJNA353093	TRUE	TRUE	miseq	v4
TRUE	PRJNA429934	TRUE	TRUE	miseq
TRUE	PRJEB8765	TRUE	TRUE	miseq	v4
TRUE	PRJEB14062	TRUE	TRUE	miseq	v3	v4
TRUE	SRP093359	TRUE	TRUE	miseq
TRUE	ERP021438	TRUE	TRUE	hiseq
TRUE	SRP135559	TRUE	TRUE	miseq	v4
TRUE	SRP134261	TRUE	TRUE	miseq	v4
TRUE	mg-rast	TRUE	TRUE	miseq	v4
TRUE	PRJNA338729	TRUE	TRUE	miseq	v4
TRUE	SAMN06883266	TRUE	TRUE	miseq	v4
TRUE	SAMN05567879	TRUE	TRUE	miseq	v4
TRUE	SAMN06883268	TRUE	TRUE	miseq	v4
TRUE	SAMN05567827	TRUE	TRUE	miseq	v4
TRUE	SRP069095	TRUE	TRUE	miseq	v5
TRUE	PRJNA287804	TRUE	TRUE	miseq
TRUE	PRJNA473897	TRUE	TRUE	illumina
TRUE	PRJEB13300	TRUE	TRUE	miseq	v4
TRUE		TRUE	TRUE	miseq	v4
TRUE		TRUE	TRUE	miseq
TRUE	PRJNA393823	TRUE	TRUE	miseq	v4
TRUE	SRP111913	TRUE	TRUE	miseq	v4
TRUE	SAMN05880412	TRUE	TRUE	miseq
TRUE	SAMN05978453	TRUE	TRUE	miseq
TRUE	SAMN05969162	TRUE	TRUE	miseq
TRUE	SAMN05880410	TRUE	TRUE	miseq
TRUE	SAMN05969167	TRUE	TRUE	miseq
TRUE	SAMN08201387	TRUE	TRUE	miseq
TRUE	SAMN08201187	TRUE	TRUE	miseq
TRUE	PRJNA275901	TRUE	TRUE	miseq	v4
TRUE	SRP091975	TRUE	TRUE	miseq	v4
TRUE	SRP063557	TRUE	TRUE	miseq	v3	v4
TRUE	SRP083001	TRUE	TRUE	miseq	v4
TRUE	SAMN07965143	TRUE	TRUE	miseq
TRUE	SAMN07960499	TRUE	TRUE	miseq
TRUE	SAMN07965605	TRUE	TRUE	miseq
TRUE	SAMN07968486	TRUE	TRUE	miseq
TRUE	SRP123236	TRUE	TRUE	miseq
TRUE	SAMN07960874	TRUE	TRUE	miseq
TRUE	SAMN07968111	TRUE	TRUE	miseq
TRUE	PRJEB10633	TRUE	TRUE	miseq	v4	v5
TRUE	SRP115276	TRUE	TRUE	miseq	v4
TRUE	PRJNA476351	TRUE	TRUE	miseq	v5
TRUE	SRP069342	TRUE	TRUE	miseq	v4
TRUE	PRJNA417313	TRUE	TRUE	miseq	v3	v4
TRUE	SRX556089	TRUE	TRUE	miseq	v3	v4
TRUE	SRP126657	TRUE	TRUE	miseq	v3	v4
TRUE	PRJEB20620	TRUE	TRUE	miseq	v4
TRUE	SAMN06627646	TRUE	TRUE	miseq
TRUE	PRJNA379981	TRUE	TRUE	miseq
TRUE	SAMN06627991	TRUE	TRUE	miseq
TRUE	PRJEB9780	TRUE	TRUE	miseq
TRUE	PRJEB9779	TRUE	TRUE	miseq
TRUE	PRJEB9371	TRUE	TRUE	miseq
TRUE	SRP158049	TRUE	TRUE	miseq
TRUE		TRUE	TRUE	hiseq	v4
TRUE	SRP155052	TRUE	TRUE	miseq
TRUE	SAMN08455775	TRUE	TRUE	miseq
TRUE		TRUE	TRUE	miseq	v4
TRUE	SRP055495	TRUE	TRUE	454	v4	v5
TRUE		TRUE	TRUE	hiseq
TRUE	PRJNA412984	TRUE	TRUE	miseq	v4
TRUE	PRJNA412983	TRUE	TRUE	miseq	v4
TRUE	SRP066190	TRUE	TRUE	miseq	v4
TRUE		TRUE	TRUE	miseq
TRUE		TRUE	TRUE	hiseq
TRUE	SRR2830596	TRUE	TRUE	miseq	v4
TRUE		TRUE	TRUE	miseq	v5
TRUE	PRJNA342057	TRUE	TRUE	miseq	v4
TRUE	PRJNA416148	TRUE	TRUE	miseq
TRUE		TRUE	TRUE	miseq	v4
TRUE	SRP065432	TRUE	TRUE	miseq	v4
TRUE	SRP065158	TRUE	TRUE	miseq	v4
TRUE	SAMN07501975	TRUE	TRUE	hiseq	v4
TRUE	PRJNA398138	TRUE	TRUE	hiseq	v4
TRUE	SAMN07501976	TRUE	TRUE	hiseq	v4
TRUE	SRR5942330	TRUE	TRUE	hiseq	v4
TRUE	SRR5957113	TRUE	TRUE	hiseq	v4
TRUE	SRP067767	TRUE	TRUE	miseq	v4
TRUE	PRJEB9616	TRUE	TRUE	miseq
TRUE	PRJNA362529	TRUE	TRUE	miseq	v4
TRUE	PRJNA362531	TRUE	TRUE	miseq	v4
TRUE	SRP092764	TRUE	TRUE	miseq	v5
TRUE	SRX1016105	TRUE	TRUE	miseq
TRUE	SRX1016058	TRUE	TRUE	miseq
TRUE		TRUE	TRUE	miseq	v4
TRUE	PRJNA269111	TRUE	TRUE	miseq
TRUE	SAMN03252029	TRUE	TRUE	miseq
TRUE	SAMN03252084	TRUE	TRUE	miseq
TRUE	PRJNA506065	TRUE	TRUE	miseq	v4
TRUE	SRP145037	TRUE	TRUE	miseq	v4
TRUE	SAMN07356206	TRUE	TRUE	miseq	v4
TRUE	SRP112596	TRUE	TRUE	miseq	v4
TRUE	PRJNA394608	TRUE	TRUE	miseq	v4
TRUE	SAMN07356264	TRUE	TRUE	miseq	v4
TRUE	PRJEB7435	TRUE	TRUE	miseq	v5	v6
TRUE		TRUE	TRUE	miseq
TRUE	SRP061834	TRUE	TRUE	454
TRUE		TRUE	TRUE	miseq
TRUE		TRUE	TRUE	miseq	v6
TRUE		TRUE	TRUE	hiseq	v1	v4
TRUE	PRJNA356414	TRUE	TRUE	miseq	v4
TRUE	PRJNA368730	TRUE	TRUE	miseq	v4
TRUE	PRJNA407787	TRUE	TRUE	miseq	v4
TRUE	SRP119496	TRUE	TRUE	miseq	v4
TRUE	PRJNA357675	TRUE	TRUE	454
TRUE	PRJNA412029	TRUE	TRUE	miseq	v4
TRUE	SRP118808	TRUE	TRUE	miseq	v4
TRUE	SRP031469	TRUE	TRUE	miseq	v4
TRUE		TRUE	TRUE	miseq
TRUE		TRUE	TRUE	miseq
TRUE	mg-rast	TRUE	TRUE	miseq	v3	v4
TRUE	PRJNA386367	TRUE	TRUE	miseq	v4
TRUE	PRJEB5095	TRUE	TRUE	hiseq	v4
TRUE	qiita	TRUE	TRUE	hiseq	v4
TRUE	SRP066777	TRUE	TRUE	miseq
TRUE	PRJNA304344	TRUE	TRUE	miseq
TRUE	SRP133002	TRUE	TRUE	miseq	v4
TRUE	SRP075219	TRUE	TRUE	miseq
TRUE	PRJNA289396	TRUE	TRUE	miseq	v4
TRUE	PRJNA288684	TRUE	TRUE	miseq
TRUE	SRP090292	TRUE	TRUE	miseq	v4
TRUE	SRR1296545	TRUE	TRUE	454	v4
TRUE	SAMN04457226	TRUE	TRUE	miseq
TRUE	PRJNA310850	TRUE	TRUE	miseq
TRUE	SAMN04457247	TRUE	TRUE	miseq
TRUE	SAMN04457241	TRUE	TRUE	miseq
TRUE	SAMN04457231	TRUE	TRUE	miseq
TRUE	PRJNA310850	TRUE	TRUE	miseq
TRUE	SAMN04457237	TRUE	TRUE	miseq
TRUE	SRP082249	TRUE	TRUE	hiseq
TRUE	mg-rast	TRUE	TRUE	miseq
TRUE	mg-rast	TRUE	TRUE	miseq
TRUE		TRUE	TRUE	miseq	v4
TRUE	bioproject	TRUE	TRUE	miseq
TRUE		TRUE	TRUE	miseq	v3	v4
TRUE	PRJNA310254	TRUE	TRUE	miseq	v4
TRUE	SAMN06175533	TRUE	TRUE	miseq	v4
TRUE	SAMN06175504	TRUE	TRUE	miseq	v4
TRUE	PRJEB27717	TRUE	TRUE	miseq	v4
TRUE		TRUE	TRUE	miseq	v4
TRUE		TRUE	TRUE	miseq
TRUE	PRJNA362233	TRUE	TRUE	miseq	v4
TRUE	ERP017357	TRUE	TRUE	hiseq	v4
TRUE	SRP106784	TRUE	TRUE	hiseq
TRUE		TRUE	TRUE	miseq	v4
TRUE		TRUE	TRUE	hiseq
TRUE	SAMN07191860	TRUE	TRUE	miseq
TRUE	SAMN07191822	TRUE	TRUE	miseq
TRUE	SAMN07191859	TRUE	TRUE	miseq
TRUE	SAMN07191893	TRUE	TRUE	miseq
TRUE	SAMN07191787	TRUE	TRUE	miseq
TRUE	SAMN07191821	TRUE	TRUE	miseq
TRUE		TRUE	TRUE	miseq	v4
TRUE	PRJNA438120	TRUE	TRUE	miseq	v4
TRUE	SRP132012	TRUE	TRUE	miseq
TRUE		TRUE	TRUE	miseq	v4
TRUE	SRX731327	TRUE	TRUE	miseq	v4
TRUE	PRJNA324696	TRUE	TRUE	miseq	v4
TRUE	PRJEB21463	TRUE	TRUE	hiseq	v4
TRUE	SRP095281	TRUE	TRUE	miseq	v4
TRUE	SRP044396	TRUE	TRUE	miseq	v4
TRUE		TRUE	TRUE	miseq	v4
TRUE	ERP006615	TRUE	TRUE	miseq	v4
TRUE		TRUE	TRUE	miseq
TRUE		TRUE	TRUE	miseq
TRUE		TRUE	TRUE	miseq
TRUE	PRJNA507286	TRUE	TRUE	miseq	v4
TRUE	mg-rast	TRUE	TRUE	miseq	v4
TRUE		TRUE	TRUE	miseq	v4
TRUE	ERX069465	TRUE	TRUE	miseq	v4
TRUE	ERX069464	TRUE	TRUE	miseq	v4
TRUE	ERX069492	TRUE	TRUE	miseq	v4
TRUE	ERX069473	TRUE	TRUE	miseq	v4
TRUE	ERX069460	TRUE	TRUE	miseq	v4
TRUE	ERX069491	TRUE	TRUE	miseq	v4
TRUE	ERX069481	TRUE	TRUE	miseq	v4
TRUE	ERX069474	TRUE	TRUE	miseq	v4
TRUE	ERX069469	TRUE	TRUE	miseq	v4
TRUE	ERX069470	TRUE	TRUE	miseq	v4
TRUE	PRJEB2888	TRUE	TRUE	miseq	v4
TRUE	ERX069490	TRUE	TRUE	miseq	v4
TRUE	ERX069495	TRUE	TRUE	miseq	v4
TRUE	SAMN08634277	TRUE	TRUE	miseq
TRUE	SAMN08634222	TRUE	TRUE	miseq
TRUE	PRJNA436853	TRUE	TRUE	miseq
TRUE	ERS1463819	TRUE	TRUE	illumina	v4
TRUE	PRJEB18468	TRUE	TRUE	illumina	v4
TRUE	ERS1463796	TRUE	TRUE	illumina	v4
TRUE	SRP073372	TRUE	TRUE	miseq	v4
TRUE	PRJNA356912	TRUE	TRUE	miseq	v4
TRUE	SRP075213	TRUE	TRUE	miseq	v4
TRUE	SRP075057	TRUE	TRUE	miseq	v4
TRUE	SRP075102	TRUE	TRUE	miseq	v4
TRUE	mg-rast	TRUE	TRUE	454	v4
TRUE		TRUE	TRUE	miseq	v4
TRUE	SRP113317	TRUE	TRUE	hiseq	v5	v6
TRUE		TRUE	TRUE	miseq	v4
TRUE		TRUE	TRUE	miseq	v4
TRUE	SRP010730	TRUE	TRUE	miseq	v3	v4	v5	v6	v7	v8	v9
TRUE	SRX480816	TRUE	TRUE	miseq	v3	v4	v5	v6	v7	v8	v9
TRUE	SRP060004	TRUE	TRUE	miseq	v3	v4	v5	v6	v7	v8	v9
TRUE	SRP010751	TRUE	TRUE	miseq	v3	v4	v5	v6	v7	v8	v9
TRUE	SRX482087	TRUE	TRUE	miseq	v3	v4	v5	v6	v7	v8	v9
TRUE	PRJNA386622	TRUE	TRUE	miseq	v4
TRUE	PRJNA264400	TRUE	TRUE	miseq	v4
TRUE	SRP070501	TRUE	TRUE	miseq	v4
TRUE	PRJEB8668	TRUE	TRUE	miseq	v4
TRUE	PRJNA260846	TRUE	TRUE	miseq	v4
TRUE	PRJEB4688	TRUE	TRUE	miseq	v4
TRUE	PRJNA292470	TRUE	TRUE	miseq	v4
TRUE	PRJNA418176	TRUE	TRUE	miseq
TRUE	PRJNA343817	TRUE	TRUE	miseq	v4
TRUE	PRJNA397447	TRUE	TRUE	miseq	v4
TRUE	PRJNA376735	TRUE	TRUE	miseq
TRUE	ERP020918	TRUE	TRUE	hiseq	v4
TRUE	PRJEB25733	TRUE	TRUE	miseq	v4
TRUE	PRJEB22477	TRUE	TRUE	miseq
TRUE	PRJEB14484	TRUE	TRUE	miseq
TRUE	PRJEB14484	TRUE	TRUE	miseq
TRUE	SRP062395	TRUE	TRUE	miseq	v4
TRUE		TRUE	TRUE	miseq	v3	v4
TRUE	SRR2558312	TRUE	TRUE	miseq	v4
TRUE	SRP069263	TRUE	TRUE	miseq
TRUE	PRJNA358846	TRUE	TRUE	miseq	v4
TRUE		TRUE	TRUE	miseq	v4
TRUE	SRR4996298	TRUE	TRUE	miseq	v4
TRUE	SRP127639	TRUE	TRUE	miseq
TRUE	PRJNA290544	TRUE	TRUE	miseq
TRUE		TRUE	TRUE	miseq
TRUE	SRP134679	TRUE	TRUE	miseq	v4
TRUE	SRP050167	TRUE	TRUE	hiseq	v4
TRUE	SRX1117202	TRUE	TRUE	miseq
TRUE		TRUE	TRUE	miseq	v4
TRUE	SRP119963	TRUE	TRUE	miseq
TRUE	SRP119964	TRUE	TRUE	miseq
TRUE		TRUE	TRUE	miseq	v3	v4	v5
TRUE	SRP063935	TRUE	TRUE	miseq	v4
TRUE	PRJNA296701	TRUE	TRUE	miseq
TRUE	SRP056133	TRUE	TRUE	454
TRUE	SRP065064	TRUE	TRUE	miseq	v4
TRUE	PRJNA341914	TRUE	TRUE	miseq	v4
TRUE	SAMN05730167	TRUE	TRUE	miseq	v4
TRUE	SAMN05730170	TRUE	TRUE	miseq	v4
TRUE	SAMN05520936	TRUE	TRUE	illumina	v4
TRUE	PRJNA338082	TRUE	TRUE	illumina	v4
TRUE	SAMN05520888	TRUE	TRUE	illumina	v4
TRUE	PRJNA473006	TRUE	TRUE	miseq	v4
TRUE	SAMN09258197	TRUE	TRUE	miseq	v4
TRUE	SAMN09258278	TRUE	TRUE	miseq	v4
TRUE	ERP019556	TRUE	TRUE	miseq	v4
TRUE	PRJEB6159	TRUE	TRUE	454	v4
TRUE	SAMN08631961	TRUE	TRUE	miseq	v4
TRUE	PRJNA436773	TRUE	TRUE	miseq	v4
TRUE	SAMN08631967	TRUE	TRUE	miseq	v4
TRUE	SAMN06174091	TRUE	TRUE	hiseq	v4
TRUE	SAMN06174114	TRUE	TRUE	hiseq	v4
TRUE		TRUE	TRUE	miseq	v4
TRUE	SRP139592	TRUE	TRUE	miseq	v4
TRUE	SRP070864	TRUE	TRUE	miseq
TRUE	SRP125719	TRUE	TRUE	hiseq	v4
TRUE		TRUE	TRUE	miseq
TRUE	PRJNA416986	TRUE	TRUE	hiseq	v4
TRUE	mg-rast	TRUE	TRUE	miseq	v4
TRUE	mg-rast	TRUE	TRUE	miseq	v4
TRUE	PRJEB15296	TRUE	TRUE	hiseq
TRUE	PRJNA340296	TRUE	TRUE	hiseq
TRUE	SRR5062190	TRUE	TRUE	miseq
TRUE	ERS1929787	TRUE	TRUE	hiseq
TRUE	ERS1485445	TRUE	TRUE	hiseq
TRUE	ERS1509217	TRUE	TRUE	hiseq
TRUE	ERS1509216	TRUE	TRUE	hiseq
TRUE	ERS1929792	TRUE	TRUE	hiseq
TRUE	ERS1485472	TRUE	TRUE	hiseq
TRUE	ERS1485434	TRUE	TRUE	hiseq
TRUE		TRUE	TRUE	miseq	v4
TRUE	SRS977347	TRUE	TRUE	miseq	v4
TRUE	PRJNA479585	TRUE	TRUE	illumina	v4
TRUE	SRR6109380	TRUE	TRUE	hiseq	v4
TRUE	SRR6109365	TRUE	TRUE	hiseq	v4
TRUE	PRJNA412270	TRUE	TRUE	hiseq	v4
TRUE	PRJNA356465	TRUE	TRUE	miseq	v4
TRUE	SRP095499	TRUE	TRUE	miseq	v4
TRUE		TRUE	TRUE	miseq
TRUE	SAMN03443363	TRUE	TRUE	miseq	v4
TRUE	SAMN03443343	TRUE	TRUE	miseq	v4
TRUE	PRJNA389337	TRUE	TRUE	miseq
TRUE	PRJNA322710	TRUE	TRUE	miseq	v4
TRUE		TRUE	TRUE	miseq
TRUE	PRJNA385220	TRUE	TRUE	hiseq	v3	v4
TRUE	SRP106218	TRUE	TRUE	hiseq	v3	v4
TRUE	SRS1849345	TRUE	TRUE	miseq	v4
TRUE	ERP014530	TRUE	TRUE	miseq	v4
TRUE	PRJNA289142	TRUE	TRUE	miseq	v4
TRUE	SRR1279009	TRUE	TRUE	miseq	v4
TRUE		TRUE	TRUE	miseq
TRUE		TRUE	TRUE	miseq	v4
TRUE	SRP134059	TRUE	TRUE	hiseq	v4
TRUE	SRP170100	TRUE	TRUE	miseq
TRUE	SRP127379	TRUE	TRUE	miseq	v3	v4	v5
TRUE	SRP130859	TRUE	TRUE	miseq
TRUE	SRP103888	TRUE	TRUE	miseq	v4
TRUE	SRR2177683	TRUE	TRUE	miseq	v4
TRUE	SRP107031	TRUE	TRUE	miseq	v4
TRUE	SRP063473	TRUE	TRUE	miseq
TRUE	SRP114723	TRUE	TRUE	miseq	v4
TRUE	PRJNA415259	TRUE	TRUE	hiseq
TRUE		TRUE	TRUE	hiseq	v4
TRUE	SRX2590037	TRUE	TRUE	miseq	v3	v4
TRUE	SRX2589894	TRUE	TRUE	miseq	v3	v4
TRUE	PRJNA383138	TRUE	TRUE	miseq	v4
TRUE	PRJNA262832	TRUE	TRUE	miseq	v3	v4
TRUE		TRUE	TRUE	hiseq	v4
TRUE	SRP063681	TRUE	TRUE	miseq	v4
TRUE	SRP057408	TRUE	TRUE	miseq	v4
TRUE	PRJNA433243	TRUE	TRUE	miseq	v4
TRUE	SRP065248	TRUE	TRUE	miseq	v4
TRUE	PRJEB28485	TRUE	TRUE	miseq	v4
TRUE	PRJNA497914	TRUE	TRUE	miseq	v4
TRUE	PRJNA380119	TRUE	TRUE	miseq	v4
TRUE	SRP079978	TRUE	TRUE	miseq	v5
TRUE	SRP056122	TRUE	TRUE	miseq	v4
TRUE	PRJNA277975	TRUE	TRUE	miseq	v4
TRUE	SRP130314	TRUE	TRUE	miseq	v4
TRUE	SRR5167711	TRUE	TRUE	miseq	v4
TRUE	PRJNA325500	TRUE	TRUE	miseq	v4
TRUE	PRJEB25422	TRUE	TRUE	miseq
TRUE	ERP107132	TRUE	TRUE	miseq
TRUE	ERP107335	TRUE	TRUE	miseq
TRUE	ERP107140	TRUE	TRUE	miseq
TRUE	PRJEB25244	TRUE	TRUE	miseq
TRUE	PRJEB25236	TRUE	TRUE	miseq
TRUE	PRJEB15534	TRUE	TRUE	miseq
TRUE	PRJEB22676	TRUE	TRUE	miseq
TRUE	SRP056122	TRUE	TRUE	miseq	v4
TRUE	PRJNA277975	TRUE	TRUE	miseq	v4
TRUE	SRP063271	TRUE	TRUE	illumina	v4
TRUE		TRUE	TRUE	miseq	v4
TRUE	SRP076028	TRUE	TRUE	miseq	v4
TRUE	SAMN07527317	TRUE	TRUE	miseq	v4
TRUE	SAMN07527378	TRUE	TRUE	miseq	v4
TRUE	PRJNA399233	TRUE	TRUE	miseq	v4
TRUE	SRP117970	TRUE	TRUE	miseq
TRUE	SRP119882	TRUE	TRUE	miseq
TRUE	PRJNA448462	TRUE	TRUE	miseq	v4
TRUE	PRJNA487196	TRUE	TRUE	miseq	v4
TRUE	PRJNA483794	TRUE	TRUE	miseq	v2	v4	v5	v9
TRUE	PRJNA419985	TRUE	TRUE	hiseq	v4
TRUE		TRUE	TRUE	miseq
TRUE	PRJEB13092	TRUE	TRUE	miseq	v4	v5	v6
TRUE	PRJNA385484	TRUE	TRUE	miseq
TRUE	PRJNA384978	TRUE	TRUE	miseq
TRUE	SRP136661	TRUE	TRUE	miseq	v4
TRUE	PRJEB15908	TRUE	TRUE	miseq	v4
TRUE	PRJNA358488	TRUE	TRUE	miseq
TRUE	PRJNA225539	TRUE	TRUE	miseq	v4
TRUE	PRJEB25993	TRUE	TRUE	miseq	v4
TRUE	PRJEB24893	TRUE	TRUE	miseq
TRUE	PRJEB17837	TRUE	TRUE	miseq	v4
TRUE	ERP011240	TRUE	TRUE	miseq
TRUE	ERP011260	TRUE	TRUE	miseq
TRUE	SRP069846	TRUE	TRUE	miseq

## Sheet: 4.Publish or Perish data
Author	Title	Year	Source	Publisher	ArticleURL				Unique journals	Frequency
<U+0410><U+0418> <U+0413><U+0440><U+0438><U+0446><U+0430><U+043D>, <U+0410><U+0418> <U+042F><U+0440><U+043E><U+0448><U+0435><U+0446><U+043A><U+0438><U+0439>, <U+0410><U+0412> <U+0412><U+043B><U+0430><U+0441><U+0435><U+043D><U+043A><U+043E>?	<U+0414><U+0438><U+0430><U+0433><U+043D><U+043E><U+0441><U+0442><U+0438><U+043A><U+0430> <U+0438> <U+0438><U+043D><U+0442><U+0435><U+043D><U+0441><U+0438><U+0432><U+043D><U+0430><U+044F> <U+0442><U+0435><U+0440><U+0430><U+043F><U+0438><U+044F> <U+043E><U+0441><U+0442><U+0440><U+043E><U+0433><U+043E> <U+0440><U+0435><U+0441><U+043F><U+0438><U+0440><U+0430><U+0442><U+043E><U+0440><U+043D><U+043E><U…	2016	<U+0410><U+043D><U+0435><U+0441><U+0442><U+0435><U+0437><U+0438><U+043E><U+043B><U+043E><U+0433><U+0438><U+044F> <U+0438> ?	cyberleninka.ru	https://cyberleninka.ru/article/n/diagnostika-i-intensivnaya-terapiya-ostrogo-respiratornogo-distress-sindroma-klinicheskie-rekomendatsii-far				bioRxiv	597
<U+0421><U+0412> <U+0421><U+0432><U+044F><U+0442><U+043A><U+043E>	<U+0410><U+043D><U+0430><U+043B><U+0438><U+0437> <U+0441><U+0442><U+0430><U+0431><U+0438><U+043B><U+044C><U+043D><U+044B><U+0445> <U+0438><U+0437><U+043E><U+0442><U+043E><U+043F><U+043E><U+0432>: <U+043E><U+0441><U+043D><U+043E><U+0432><U+044B> <U+043C><U+0435><U+0442><U+043E><U+0434><U+0430> <U+0438> <U+043E><U+0431><U+0437><U+043E><U+0440> <U+0438><U+0441><U+0441><U+043B><U+0435><U+0434><U+043E…	2016	<U+0410><U+0440><U+0445><U+0435><U+043E><U+043B><U+043E><U+0433><U+0438><U+044F>, <U+044D><U+0442><U+043D><U+043E><U+0433><U+0440><U+0430><U+0444><U+0438><U+044F> <U+0438> <U+0430><U+043D><U+0442><U+0440><U+043E><U+043F><U+043E><U+043B><U+043E><U+0433><U+0438><U+044F> ?	journal.archaeology.nsc.ru	https://journal.archaeology.nsc.ru/jour/article/view/197				eLife	181
<U+041F><U+0413> <U+0410><U+043B><U+0435><U+043D><U+0438><U+043D>, <U+041E><U+041D> <U+041A><U+0443><U+0445><U+0430><U+0440><U+0435><U+0432>?	<U+0420><U+0435><U+0441><U+0443><U+0440><U+0441><U+043E><U+0441><U+0431><U+0435><U+0440><U+0435><U+0433><U+0430><U+044E><U+0449><U+0438><U+0435> <U+0430><U+0434><U+0430><U+043F><U+0442><U+0438><U+0432><U+043D><U+044B><U+0435> <U+043F><U+0440><U+0438><U+0435><U+043C><U+044B> <U+0432> <U+0442><U+0435><U+0445><U+043D><U+043E><U+043B><U+043E><U+0433><U+0438><U+0438> <U+0432><U+043E><U+0437><U+0434><U…	2017	<U+0412><U+0435><U+0441><U+0442><U+043D><U+0438><U+043A> <U+0423><U+043B><U+044C><U+044F><U+043D><U+043E><U+0432><U+0441><U+043A><U+043E><U+0439> ?	cyberleninka.ru	https://cyberleninka.ru/article/n/resursosberegayuschie-adaptivnye-priemy-v-tehnologii-vozdelyvaniya-zernovyh-kultur				Scientific reports	84
<U+0418><U+0412> <U+0410><U+043D><U+0434><U+0440><U+0435><U+0435><U+0432><U+0430>, <U+041E><U+0423> <U+0421><U+0442><U+0435><U+0446><U+044E><U+043A>?	<U+0414><U+043E><U+0437><U+0438><U+0440><U+043E><U+0432><U+0430><U+043D><U+0438><U+0435> <U+0430><U+043D><U+0442><U+0438><U+0431><U+0438><U+043E><U+0442><U+0438><U+043A><U+043E><U+0432> <U+043F><U+0440><U+0438> <U+043E><U+0436><U+0438><U+0440><U+0435><U+043D><U+0438><U+0438>: <U+0440><U+0430><U+0437><U+043C><U+0435><U+0440> <U+0438><U+043C><U+0435><U+0435><U+0442> <U+0437><U+043D><U+0430><U+0447>…	2017	<U+041A><U+043B><U+0438><U+043D><U+0438><U+0447><U+0435><U+0441><U+043A><U+0430><U+044F> ?	microbiology.ru	http://www.microbiology.ru/cmac/pdf/cmac.2017.t19.n3.p214.pdf				Journal of ?	75
<U+0423> <U+041B><U+0435><U+0432><U+0438><U+043D><U+0441><U+043E><U+043D>	<U+041C><U+0435><U+0434><U+0438><U+0446><U+0438><U+043D><U+0441><U+043A><U+0430><U+044F> <U+043C><U+0438><U+043A><U+0440><U+043E><U+0431><U+0438><U+043E><U+043B><U+043E><U+0433><U+0438><U+044F> <U+0438> <U+0438><U+043C><U+043C><U+0443><U+043D><U+043E><U+043B><U+043E><U+0433><U+0438><U+044F>	2015	<U+041C>.: <U+0411><U+0438><U+043D><U+043E><U+043C>. <U+041B><U+0430><U+0431><U+043E><U+0440><U+0430><U+0442><U+043E><U+0440><U+0438><U+044F> <U+0437><U+043D><U+0430><U+043D><U+0438><U+0439>		https://scholar.google.com/scholar?cites=5616755779322389167&as_sdt=2005&sciodt=0,5&hl=en				British Journal of Nursing	71
<U+0412><U+0418> <U+0412><U+0435><U+0440><U+0448><U+0438><U+043D><U+0438><U+043D><U+0430>, <U+041E><U+041D> <U+0418><U+043B><U+044C><U+0438><U+043D><U+0441><U+043A><U+0430><U+044F>	<U+041F><U+0420><U+0415><U+041F><U+0410><U+0420><U+0410><U+0422><U+042B> <U+0421><U+0415><U+041A><U+0420><U+0415><U+0422><U+0418><U+0420><U+0423><U+0415><U+041C><U+041E><U+0419> <U+0420><U+041D><U+041A><U+0430><U+0437><U+044B> BACILLUS PUMILUS: <U+041E><U+0414><U+0418><U+041D> <U+0424><U+0415><U+0420><U+041C><U+0415><U+041D><U+0422> <U+0418><U+041B><U+0418> <U+0414><U+0412><U+0410>?	2015	<U+041C><U+0438><U+043A><U+0440><U+043E><U+0431><U+0438><U+043E><U+043B><U+043E><U+0433><U+0438><U+044F>	researchgate.net	https://www.researchgate.net/profile/Vera_Ulyanova/publication/308927509_Preparations_of_Bacillus_pumilus_secreted_RNase_One_enzyme_or_two/links/57f7cbe308ae91deaa60654b/Preparations-of-Bacillus-pumilus-secreted-RNase-One-enzyme-or-two.pdf				researchgate.net	65
<U+0412><U+041A> <U+041F><U+043B><U+043E><U+0442><U+043D><U+0438><U+043A><U+043E><U+0432>, <U+0410><U+0410> <U+0421><U+0430><U+043B><U+0444><U+0435><U+0442><U+043D><U+0438><U+043A><U+043E><U+0432>?	<U+041C><U+043E><U+043B><U+0435><U+043A><U+0443><U+043B><U+044F><U+0440><U+043D><U+044B><U+0435> <U+043C><U+0430><U+0440><U+043A><U+0451><U+0440><U+044B> <U+044D><U+0444><U+0444><U+0435><U+043A><U+0442><U+0430> <U+0432><U+0437><U+0430><U+0438><U+043C><U+043E><U+0434><U+0435><U+0439><U+0441><U+0442><U+0432><U+0438><U+044F> ?<U+0433><U+0435><U+043D><U+043E><U+0442><U+0438><U+043F>-<U+0441><U+0440><…	2018	<U+041F><U+043E><U+043B><U+0438><U+0442><U+0435><U+043C><U+0430><U+0442><U+0438><U+0447><U+0435><U+0441><U+043A><U+0438><U+0439> ?	ej.kubagro.ru	http://www.ej.kubagro.ru/2018/07/pdf/12.pdf				US Patent App. 14 ?	49
<U+0412><U+0412> <U+041E><U+0431><U+0435><U+0440><U+0435><U+043C><U+043E><U+043A>, <U+0410><U+0421> <U+0417><U+0430><U+0439><U+0446><U+0435><U+0432>, <U+041D><U+041D> <U+041B><U+0435><U+0432><U+0447><U+0435><U+043D><U+043A><U+043E>?	<U+041A><U+0420><U+0410><U+0422><U+041A><U+0418><U+0419> <U+041E><U+0411><U+0417><U+041E><U+0420> <U+041D><U+0410><U+0418><U+0411><U+041E><U+041B><U+0415><U+0415> <U+041F><U+041E><U+041F><U+0423><U+041B><U+042F><U+0420><U+041D><U+042B><U+0425> <U+0421><U+041E><U+0412><U+0420><U+0415><U+041C><U+0415><U+041D><U+041D><U+042B><U+0425> <U+0418><U+041D><U+0421><U+0415><U+041A><U+0422><U+0418><U+0426><U…	2015	<U+042D><U+043D><U+0442><U+043E><U+043C><U+043E><U+043B><U+043E><U+0433><U+0438><U+0447><U+0435><U+0441><U+043A><U+043E><U+0435> ?	researchgate.net	https://www.researchgate.net/profile/Volodymyr_Oberemok/publication/282818632_A_BRIEF_REVIEW_OF_MOST_WIDELY_USED_MODERN_INSECTICIDES_AND_PERSPECTIVES_FOR_THE_CREATION_OF_DNA_INSECTICIDES/links/561d6de808aec7945a253310/A-BRIEF-REVIEW-OF-MOST-WIDELY-USED-MODERN-INSECTICIDES-AND-PERSPECTIVES-FOR-THE-CREATION-OF-DNA-INSECTICIDES.pdf				US Patent App. 15 ?	42
<U+0410><U+0418> <U+0418><U+0421><U+0410><U+0419><U+041A><U+0418><U+041D>, <U+0418><U+0412> <U+041A><U+0443><U+0437><U+043D><U+0435><U+0446><U+043E><U+0432>, <U+041C><U+0410> <U+0418><U+0432><U+0430><U+043D><U+043E><U+0432><U+0430>?	<U+0414><U+0438><U+0441><U+043A><U+043E><U+0433><U+0435><U+043D><U+043D><U+044B><U+0435> <U+0431><U+043E><U+043B><U+0438> <U+0432> <U+043F><U+043E><U+044F><U+0441><U+043D><U+0438><U+0446><U+0435>. <U+0441><U+043E><U+0432><U+0440><U+0435><U+043C><U+0435><U+043D><U+043D><U+044B><U+0435> <U+043A><U+043E><U+043D><U+0446><U+0435><U+043F><U+0446><U+0438><U+0438> <U+043F><U+0430><U+0442><U+043E><U+0433>…	2015	<U+042D><U+0444><U+0444><U+0435><U+043A><U+0442><U+0438><U+0432><U+043D><U+0430><U+044F> ?	umedp.ru	http://umedp.ru/upload/iblock/055/isaykin.pdf				Frontiers in ?	41
<U+0645><U+0633><U+0627><U+062D><U+06CC>, <U+0635><U+0641><U+0648><U+0631><U+0627>, <U+0646><U+0627><U+062F><U+0631><U+06CC>, <U+0628><U+0647><U+0627><U+0631><U+0644><U+0648><U+06CC><U+06CC>?	<U+0627><U+062B><U+0631> <U+06A9><U+0648><U+062F><U+0647><U+0627><U+06CC> <U+0632><U+06CC><U+0633><U+062A><U+06CC> <U+0628><U+0631> <U+062E><U+0635><U+0648><U+0635><U+06CC><U+0627><U+062A> <U+0631><U+0634><U+062F><U+06CC> <U+0648> <U+0628><U+06CC><U+0648><U+0634><U+06CC><U+0645><U+06CC><U+0627><U+06CC><U+06CC> <U+0641><U+0633><U+062A><U+0648><U+06A9><U+0627><U+06CC> <U+0628><U+0644><U+0646><U+062…	2018	<U+062F><U+0627><U+0646><U+0634> <U+06A9><U+0634><U+0627><U+0648><U+0631><U+0632><U+06CC> ?, 2018<U+200E>	sustainagriculture.tabrizu.ac.ir	http://sustainagriculture.tabrizu.ac.ir/mobile/article_7341.html				Appl. Environ ?	38
<U+0645><U+0631><U+06CC><U+0645> <U+0646><U+0635><U+0631><U+0627><U+0635><U+0641><U+0647><U+0627><U+0646><U+06CC>, MN Esfahani	<U+0645><U+0642><U+0627><U+06CC><U+0633><U+0647> <U+0628><U+06CC><U+0627><U+0646> <U+0698><U+0646><U+200C><U+0647><U+0627><U+06CC> <U+0633><U+0627><U+062E><U+062A><U+0645><U+0627><U+0646><U+06CC> <U+0646><U+06CC><U+062A><U+0631><U+0648><U+0698><U+0646><U+0627><U+0632> <U+0648> <U+0641><U+0639><U+0627><U+0644><U+06CC><U+062A> <U+0622><U+0646><U+0632><U+06CC><U+0645><U+200C><U+0647><U+0627><U+06CC>…	2016	<U+0641><U+0635><U+0644><U+0646><U+0627><U+0645><U+0647> <U+0698><U+0646><U+062A><U+06CC><U+06A9> <U+0646><U+0648><U+06CC><U+0646>, 2016<U+200E>	mg.genetics.ir	http://mg.genetics.ir/(X(1)S(vwwqh3job1oinoesvgaksxxz)A(oLb0CrQVzwEkAAAANThmOTcyMGQtNmE5ZC00ODI4LWFjMzktYzM5ZGRiZTMzMjVmbQ3yAcQKezxnI6iMrvBagy167JA1))/Pages/PublishedArticles.aspx?paid=1656				international journal of ?	38
<U+0647><U+0627><U+0644><U+0629> <U+0627><U+0631><U+0634><U+062F> <U+0639><U+0644><U+064A>	<U+062A><U+0623><U+062B><U+064A><U+0631> <U+0627><U+0636><U+0627><U+0641><U+0629> <U+0627><U+0644><U+062D><U+0645><U+0623><U+0629> <U+0641><U+064A> <U+0628><U+0639><U+0636> <U+0627><U+0644><U+062E><U+0635><U+0627><U+0626><U+0635> <U+0627><U+0644><U+0641><U+064A><U+0632><U+064A><U+0627><U+0626><U+064A><U+0629> <U+0648><U+0627><U+0644><U+0643><U+064A><U+0645><U+064A><U+0627><U+0626><U+064A><U+0629>…	2016	<U+0645><U+062C><U+0644><U+0629> <U+062C><U+0627><U+0645><U+0639><U+0629> <U+062A><U+0643><U+0631><U+064A><U+062A> <U+0644><U+0644><U+0639><U+0644><U+0648><U+0645> <U+0627><U+0644><U+0632><U+0631><U+0627><U+0639><U+064A><U+0629>, 2016<U+200E>	iasj.net	https://www.iasj.net/iasj?func=article&aId=108492				Plant ?	32
<U+0648><U+0627><U+0639><U+0638>, <U+0622><U+0632><U+0627><U+062F><U+0647>, <U+062E><U+0648><U+0631><U+06AF><U+0627><U+0645><U+06CC>, <U+0633><U+06CC><U+0627><U+062D> <U+0641><U+0631>	<U+0627><U+062B><U+0631> <U+0632><U+0645><U+0627><U+0646> <U+0645><U+0635><U+0631><U+0641> <U+0646><U+06CC><U+062A><U+0631><U+0648><U+06A9><U+0633><U+06CC><U+0646> <U+0648> <U+0645><U+062D><U+0644><U+0648><U+0644><U+200C><U+067E><U+0627><U+0634><U+06CC> <U+0639><U+0646><U+0627><U+0635><U+0631> <U+0631><U+06CC><U+0632> <U+0645><U+063A><U+0630><U+06CC> <U+0628><U+0631> <U+0639><U+0645><U+0644><U+06…	2015	<U+067E><U+0698><U+0648><U+0647><U+0634><U+0647><U+0627><U+06CC> <U+0632><U+0631><U+0627><U+0639><U+06CC> <U+0627><U+06CC><U+0631><U+0627><U+0646>, 2015<U+200E>	jcesc2.um.ac.ir	https://jcesc2.um.ac.ir/index.php/arable/article/view/35460				PloS one	29
<U+9B4F><U+5C11><U+9E4F>, <U+56FD><U+653F>, <U+59EC><U+5FD7><U+52E4>	<U+5C0F><U+6A97><U+5185><U+751F><U+653E><U+7EBF><U+83CC> H21 <U+7684><U+9274><U+5B9A><U+53CA><U+6291><U+83CC><U+6D3B><U+6027><U+6210><U+5206><U+5206><U+6790>	2015	<U+4E2D><U+56FD><U+519C><U+4E1A><U+79D1><U+5B66>	chinaagrisci.com	http://www.chinaagrisci.com/article/2015/0578-1752-48-6-1095.html				biorxiv.org	26
<U+5F20><U+51E4><U+541B>, <U+5B8B><U+4E91><U+9E4F>, <U+949F><U+723D>, <U+6A0A><U+51EF>, <U+674E><U+6668><U+9633>?	<U+5FAE><U+751F><U+7269><U+5BF9>scCO2-<U+54B8><U+6C34>-<U+7802><U+5CA9><U+4F53><U+7CFB><U+4E2D><U+77FF><U+7269><U+53CD><U+5E94><U+7684><U+5F71><U+54CD>	2019	<U+4E2D><U+56FD><U+73AF><U+5883> ?	manu36.magtech.com.cn	http://manu36.magtech.com.cn/Jweb_zghjkx/EN/article/downloadArticleFile.do?attachType=PDF&id=16094				pdfs.semanticscholar.org	24
<U+9648><U+4E9A><U+5A77>, <U+59DC><U+535A>, <U+90A2><U+5955>, <U+5F20><U+5A1C><U+5A1C>, <U+8FDE><U+8DEF><U+5B81>, <U+8DEF><U+57F9>	<U+57FA><U+4E8E><U+975E><U+57F9><U+517B><U+624B><U+6BB5><U+7684><U+591A><U+73AF><U+82B3><U+70C3><U+964D><U+89E3><U+5FAE><U+751F><U+7269><U+89E3><U+6790>	2018	<U+4E2D><U+56FD><U+73AF><U+5883><U+79D1><U+5B66>	zghjkx.com.cn	http://www.zghjkx.com.cn/CN/article/downloadArticleFile.do?attachType=PDF&id=15911				Infection and ?	21
<U+6768><U+6811><U+6DF1>, <U+5B59><U+884D><U+82B9>, <U+90D1><U+946B>, <U+674E><U+5C0F><U+65B9>	<U+91CD><U+91D1><U+5C5E><U+6C61><U+67D3><U+519C><U+7530><U+5B89><U+5168><U+5229><U+7528>: <U+8FDB><U+5C55><U+4E0E><U+5C55><U+671B>	2018	<U+4E2D><U+56FD><U+751F><U+6001><U+519C><U+4E1A><U+5B66><U+62A5>	researchgate.net	https://www.researchgate.net/profile/Xiaofang_Li6/publication/329640937_zhongjinshuwurannongtiananquanliyong_jinzhanyuzhanwang/links/5c13028a299bf139c756c68e/zhongjinshuwurannongtiananquanliyong-jinzhanyuzhanwang.pdf				Antimicrobial Agents ?	20
<U+674E><U+5B9A><U+7434>, <U+949F><U+5DE7><U+82B3>, <U+66FE><U+6C11>, <U+9648><U+8D8A>, <U+738B><U+6CE2>, <U+7A0B><U+5728><U+5168>	<U+6C34><U+7A3B><U+6297><U+767D><U+53F6><U+67AF><U+75C5><U+57FA><U+56E0><U+5B9A><U+4F4D>, <U+514B><U+9686><U+53CA><U+5229><U+7528><U+7814><U+7A76><U+8FDB><U+5C55>	2017	<U+4E2D><U+56FD><U+7A3B><U+7C73>	zgdm.net	http://www.zgdm.net/CN/article/downloadArticleFile.do?attachType=PDF&id=12928				British Journal of ?	20
<U+6BB5><U+6653><U+6770>, <U+59DC><U+5B9D><U+5149>, <U+738B><U+53EC><U+65ED>	<U+758F><U+6C34><U+6027><U+4E19><U+70EF><U+9178><U+916F><U+6298><U+53E0><U+5F0F><U+4EBA><U+5DE5><U+6676><U+4F53><U+7684><U+751F><U+7269><U+5B89><U+5168><U+6027>	2015	<U+4E2D><U+56FD><U+7EC4><U+7EC7><U+5DE5><U+7A0B><U+7814><U+7A76>	crter.org	http://www.crter.org/CN/article/downloadArticleFile.do?attachType=PDF&id=10588				US Patent ?	20
S Ming, XU Tian-Rui, C Ce-Shi	<U+57FA><U+56E0><U+7F16><U+8F91><U+6280><U+672F><U+53D1><U+5C55><U+5927><U+7206><U+70B8>: CRISPR/Cas9 <U+7CFB><U+7EDF><U+5728><U+75BE><U+75C5><U+52A8><U+7269><U+6A21><U+578B><U+4E2D><U+7684><U+53D1><U+5C55><U+4E0E><U+5E94><U+7528>	2016	<U+52A8><U+7269><U+5B66><U+7814><U+7A76>	zoores.ac.cn	http://www.zoores.ac.cn/CN/abstract/abstract3703.shtml				Appl. Environ. Microbiol.	19
<U+738B><U+6D77><U+71D5>, <U+5468><U+5B58><U+901A>, <U+738B><U+8FDC><U+98DE>, <U+6A0A><U+6653><U+4E3D>, <U+6797><U+690D><U+534E>	<U+6297><U+83CC><U+80BD><U+5BF9><U+9547><U+6D77><U+6797><U+86D9><U+874C><U+86AA><U+751F><U+957F><U+53D1><U+80B2><U+7684><U+5F71><U+54CD>	2018	<U+52A8><U+7269><U+8425><U+517B><U+5B66><U+62A5>	chinajan.com	http://www.chinajan.com/CN/article/downloadArticleFile.do?attachType=PDF&id=13472				The ISME ?	19
<U+80E1><U+68A6><U+9F99>, <U+8D3A><U+9716><U+4F1F>, <U+674E><U+70B3><U+5FD7>, <U+5143><U+82F1><U+8FDB>	<U+7EA4><U+7EF4><U+7D20><U+6C34><U+89E3><U+6DB2><U+4E2D><U+6291><U+5236><U+5242><U+5BF9><U+7EA4><U+7EF4><U+4E8C><U+7CD6><U+5229><U+7528><U+83CC><U+682A><U+53D1><U+9175><U+80FD><U+529B><U+7684><U+5F71><U+54CD>	2016	<U+5316><U+5B66><U+5DE5><U+4E1A><U+4E0E><U+5DE5><U+7A0B>	jchemindustry.tju.edu.cn	http://jchemindustry.tju.edu.cn/EN/article/downloadArticleFile.do?attachType=PDF&id=11035				American journal of ?	18
<U+5218><U+7B11><U+7EAF>, <U+59DA><U+7166>	<U+6297><U+83CC><U+80BD><U+4E0E><U+76AE><U+80A4><U+5C4F><U+969C><U+529F><U+80FD>	2015	<U+56FD><U+9645><U+76AE><U+80A4><U+6027><U+75C5><U+5B66><U+6742><U+5FD7>						Applied and ?	17
<U+65E9><U+6D25><U+96C5><U+4EC1>, <U+591A><U+80E1><U+9999><U+5948><U+5B50>	<U+9178><U+6027><U+571F><U+58CC><U+306E><U+785D><U+5316><U+306B><U+95A2><U+3059><U+308B><U+65B0><U+77E5><U+898B><U+2015><U+8010><U+9178><U+6027><U+65B0><U+5C5E><U+30A2><U+30F3><U+30E2><U+30CB><U+30A2><U+9178><U+5316><U+7D30><U+83CC><U+306E><U+5206><U+96E2>?<U+7279><U+5FB4>?<U+6A5F><U+80FD><U+2015>	2018	<U+571F><U+3068><U+5FAE><U+751F><U+7269>	jstage.jst.go.jp	https://www.jstage.jst.go.jp/article/jssm/72/1/72_14/_article/-char/ja/				BMC ?	16
<U+5D14><U+9759><U+96C5>, <U+989C><U+660E><U+5A1F>, <U+5434><U+6653><U+8363>, <U+738B><U+614E><U+5F3A>, <U+502A><U+5EB7>, <U+8521><U+7956><U+806A>?	<U+6797><U+5730><U+6539><U+4E3A><U+8336><U+56ED><U+5BF9><U+571F><U+58E4><U+51C0><U+785D><U+5316><U+901F><U+7387><U+53CA> N2O <U+6392><U+653E><U+7684><U+5F71><U+54CD> <U+2460>	2017	<U+571F><U+58E4> (Soils)	soils.issas.ac.cn	http://soils.issas.ac.cn/tr/ch/reader/create_pdf.aspx?file_no=tr201607060317				Environmental ?	16
<U+7533><U+56FD><U+5170>, <U+674E><U+5229>, <U+9648><U+838E>	<U+5FAE><U+751F><U+7269><U+964D><U+89E3><U+77F3><U+6CB9><U+6E90><U+591A><U+73AF><U+82B3><U+9999><U+70C3><U+7684><U+7814><U+7A76><U+8FDB><U+5C55> <U+2460>	2018	<U+571F><U+58E4> (Soils)	soils.issas.ac.cn	http://soils.issas.ac.cn/tr/ch/reader/download_pdf.aspx?file_no=tr201706200288&year_id=2018&quarter_id=1&falg=1				The Journal of ?	16
<U+5F20><U+5B9D><U+5170>, <U+738B><U+6653><U+840C>, <U+5E38><U+8D35><U+73CD>, <U+5F20><U+7406><U+6D9B>	<U+7531><U+4E0A><U+547C><U+5438><U+9053><U+611F><U+67D3><U+8BF1><U+53D1><U+7684><U+6025><U+6027><U+70B9><U+6EF4><U+578B><U+94F6><U+5C51><U+75C5><U+76AE><U+635F><U+751F><U+6001><U+5FAE><U+751F><U+7269><U+7814><U+7A76>	2018	<U+5929><U+6D25><U+533B><U+836F>	tjyybjb.ac.cn	http://www.tjyybjb.ac.cn/CN/article/downloadArticleFile.do?attachType=PDF&id=10390				Nature ?	15
<U+738B><U+78CA>, <U+66FE><U+6587>, <U+66F2><U+654F>, <U+66FE><U+7131><U+534E>	2013-2014 <U+5E74><U+90B5><U+9633><U+5E02><U+4E2D><U+5FC3><U+533B><U+9662><U+5E38><U+89C1><U+9769><U+5170><U+9634><U+6027><U+6746><U+83CC><U+7684><U+8010><U+836F><U+5206><U+6790>	2016	<U+5B9E><U+7528><U+9884><U+9632><U+533B><U+5B66>	manu55.magtech.com.cn	http://manu55.magtech.com.cn/Jwk_syyfyx/CN/article/downloadArticleFile.do?attachType=PDF&id=414				Available at SSRN ?	13
<U+5B59><U+79C0><U+5A07>, <U+6731><U+7D20><U+82B9>, <U+5F20><U+5F69><U+4E3D>, <U+66FE><U+540D><U+6E67>	<U+51E1><U+7EB3><U+6EE8><U+5BF9><U+867E><U+6E90><U+4E0D><U+52A8><U+6746><U+83CC><U+7FA4><U+4F53><U+611F><U+5E94><U+4FE1><U+53F7><U+5206><U+5B50><U+5206><U+79BB><U+9274><U+5B9A><U+53CA><U+5176><U+8C03><U+63A7>	2015	<U+5FAE><U+751F><U+7269><U+5B66><U+901A><U+62A5>	journals.im.ac.cn	http://journals.im.ac.cn/html/wswxtbcn/2015/2/tb15020437.htm				PeerJ	13
<U+68EE><U+771F><U+7531><U+7F8E>, <U+5C0F><U+6801><U+55AC>	<U+77F3><U+5DDD><U+770C><U+80FD><U+767B><U+306E><U+9B5A><U+91A4><U+6CB9> <U+300C><U+3044><U+3057><U+308B><U+300D>	2016	<U+65E5><U+672C><U+6D77><U+6C34><U+5B66><U+4F1A><U+8A8C>	jstage.jst.go.jp	https://www.jstage.jst.go.jp/article/swsj/70/5/70_295/_article/-char/ja/				Molecular Plant ?	12
<U+5BAE><U+5C3E><U+8302><U+96C4>	<U+65E5><U+672C><U+306E><U+6F2C><U+7269>	2017	<U+65E5><U+672C><U+6D77><U+6C34><U+5B66><U+4F1A><U+8A8C>	jstage.jst.go.jp	https://www.jstage.jst.go.jp/article/swsj/71/4/71_211/_article/-char/ja/				PLoS ?	12
<U+8D3A><U+540C><U+946B>, <U+674E><U+8273><U+9E4F>, <U+5F20><U+65B9><U+6708>, <U+738B><U+6E05><U+594E>	<U+6797><U+4E0B><U+690D><U+88AB><U+5254><U+9664><U+5BF9><U+6749><U+6728><U+6797><U+571F><U+58E4><U+547C><U+5438><U+548C><U+5FAE><U+751F><U+7269><U+7FA4><U+843D><U+7ED3><U+6784><U+7684><U+5F71><U+54CD>	2015	<U+690D><U+7269><U+751F><U+6001><U+5B66><U+62A5>	159.226.89.117	http://159.226.89.117/zws_wk33/EN/abstract/abstract5934.shtml				Science of The Total Environment	12
<U+4E07><U+83C1><U+5A1F>, <U+90ED><U+5251><U+82AC>, <U+7EAA><U+6DD1><U+84C9>, <U+4EFB><U+536B><U+5CAD>, <U+53F8><U+53CB><U+6D9B>, <U+6768><U+7389><U+76DB>	<U+4E0D><U+540C><U+6765><U+6E90><U+53EF><U+6EB6><U+6027><U+6709><U+673A><U+7269><U+5BF9><U+4E9A><U+70ED><U+5E26><U+68EE><U+6797><U+571F><U+58E4> CO2 <U+6392><U+653E><U+7684><U+5F71><U+54CD>	2015	<U+690D><U+7269><U+751F><U+6001><U+5B66><U+62A5>	159.226.89.117	http://159.226.89.117/zws_wk33/CN/abstract/abstract6795.shtml				The Plant ?	12
<U+848B><U+5E7F><U+9707>, <U+5468><U+5ADA>, <U+674E><U+5411><U+98DE>, <U+5F20><U+5B9A><U+4E1C>, <U+5218><U+6587><U+658C>	<U+7518><U+8349><U+6B21><U+9178><U+5BF9><U+6591><U+70B9><U+53C9><U+5C3E> (<U+9BB0>) <U+514D><U+75AB><U+5E94><U+6FC0><U+4E0B><U+8840><U+6D46><U+6297><U+6C27><U+5316><U+9176><U+548C><U+514D><U+75AB><U+6307><U+6807><U+7684><U+5F71><U+54CD>	2016	<U+6C34><U+4EA7><U+5B66><U+62A5>	scxuebao.cn	http://www.scxuebao.cn/PublishRoot/2016/9/20160410347.htm				Journal of clinical ?	11
<U+5F20><U+5FD7><U+8D85>, <U+9EC4><U+52C7>, <U+5F90><U+53EF><U+6210>, <U+5B8B><U+7EA2>, <U+6768><U+4FCA><U+8A89>, <U+5F20><U+5F67>, <U+9EC4><U+743C>	<U+8FD0><U+7528><U+8BA1><U+7B97><U+673A><U+8F6F><U+4EF6><U+9884><U+6D4B><U+6728><U+8D28><U+90E8><U+5BC4><U+751F><U+5C5E><U+4FE1><U+53F7><U+80BD>	2017	<U+6D59><U+6C5F><U+519C><U+4E1A><U+5B66><U+62A5>	zjnyxb.cn	http://www.zjnyxb.cn/CN/article/downloadArticleFile.do?attachType=PDF&id=2959				Plant Physiology	11
<U+7A0B><U+5764>, <U+5468><U+9645><U+6D77>, <U+91D1><U+5FD7><U+519C>, <U+8881><U+9896><U+7EA2>, <U+6768><U+6587><U+5229>, <U+6A0A><U+540E><U+4FDD>?	<U+571F><U+58E4><U+5FAE><U+751F><U+7269><U+6D3B><U+6027><U+5BF9><U+77F3><U+6CB9><U+539F><U+6CB9>, <U+94C5><U+9549><U+53CA><U+5176><U+590D><U+5408><U+6C61><U+67D3><U+7684><U+54CD><U+5E94>	2017	<U+73AF><U+5883><U+79D1><U+5B66><U+5B66><U+62A5>	html.rhhz.net	http://html.rhhz.net/hjkxxb/html/20160721004.htm				Annual review of ?	10
<U+90ED><U+5065><U+83B2>, <U+5218><U+60E0><U+5A1C>, <U+5362><U+9F99><U+5764>	<U+7EC6><U+80DE><U+56E0><U+5B50> IL-2, IL-6, IL-8 <U+548C> TNF-a <U+4E0E><U+5371><U+91CD><U+75C7><U+60A3><U+8005><U+8840><U+6D41><U+611F><U+67D3><U+7684><U+76F8><U+5173><U+6027><U+7814><U+7A76>	2018	<U+73B0><U+4EE3><U+514D><U+75AB><U+5B66>	shmy.shsmu.edu.cn	http://shmy.shsmu.edu.cn/CN/article/downloadArticleFile.do?attachType=PDF&id=153				Journal of dairy ?	10
<U+674E><U+9756><U+5B87>, <U+5F20><U+7407>, <U+5B59><U+654F>, <U+5F20><U+71D5><U+7075>	<U+817E><U+683C><U+91CC><U+6C99><U+6F20><U+6C99><U+5761><U+5934><U+5730><U+533A><U+571F><U+58E4><U+5FAE><U+751F><U+7269><U+591A><U+6837><U+6027><U+5206><U+6790>	2016	<U+751F><U+6001><U+4E0E><U+519C><U+6751><U+73AF><U+5883><U+5B66><U+62A5>	ere.ac.cn	http://www.ere.ac.cn/CN/article/downloadArticleFile.do?attachType=PDF&id=11104				Water research	10
<U+51AF><U+5F66><U+5A9A>, <U+8303><U+5174><U+8F89>, <U+5360><U+5349>, <U+6ED5><U+8BD7><U+96E8>, <U+9633><U+82B3>, <U+9648><U+5C11><U+534E>	<U+7532><U+6C27><U+57FA><U+4E19><U+70EF><U+9178><U+916F><U+7C7B><U+519C><U+836F><U+751F><U+6001><U+6BD2><U+7406><U+53CA><U+5176><U+5FAE><U+751F><U+7269><U+964D><U+89E3><U+7814><U+7A76><U+8FDB><U+5C55>	2017	<U+751F><U+7269><U+6280><U+672F><U+901A><U+62A5>	html.rhhz.net	http://html.rhhz.net/SWJSTB/html/2017-10-52.htm				Am Soc Microbiol	9
<U+59DA><U+7EE7><U+660E>, <U+7AA6><U+6625><U+6653>	<U+9178><U+6027><U+7EA4><U+7EF4><U+7D20><U+9176><U+89E3><U+786B><U+5316><U+67D3><U+8272><U+68C9><U+7EC7><U+7269><U+52A8><U+529B><U+5B66><U+7814><U+7A76>	2015	<U+7EBA><U+7EC7><U+5B66><U+62A5>	fzxb.org.cn	http://www.fzxb.org.cn/EN/abstract/abstract9309.shtml				Frontiers in microbiology	9
<U+8D75><U+4E1C>, <U+90D1><U+4F73>, <U+5F6D><U+5FD7><U+4E91>, <U+5415><U+5B66><U+5170>, <U+6768><U+5EB7><U+5353>, <U+5F20><U+5EFA><U+654F>	<U+9AD8><U+901A><U+91CF><U+6D4B><U+5E8F><U+6280><U+672F><U+89E3><U+6790><U+4E94><U+7CAE><U+6DB2><U+7A96><U+6CE5><U+539F><U+6838><U+5FAE><U+751F><U+7269><U+7FA4><U+843D><U+7ED3><U+6784>	2017	<U+98DF><U+54C1><U+4E0E><U+53D1><U+9175><U+5DE5><U+4E1A>	sf1970.cnif.cn	http://sf1970.cnif.cn/CN/abstract/abstract16688.shtml				Molecules	9
<U+738B><U+79C0>, <U+674E><U+5B97><U+6743>, <U+5218><U+6C38><U+4E50>, <U+738B><U+5EFA><U+8F89>, <U+9648><U+5947>, <U+674E><U+5411><U+7EA2>, <U+738B><U+53D1><U+7965>?	<U+51B7><U+85CF><U+671F><U+95F4><U+8349><U+9C7C><U+548C><U+9CA2><U+9C7C><U+9C7C><U+7247><U+7279><U+5F81><U+751F><U+7269><U+80FA><U+53D8><U+5316><U+5DEE><U+5F02>	2017	<U+98DF><U+54C1><U+4E0E><U+673A><U+68B0>	ifoodmm.com	http://ifoodmm.com/uploadfile/2017/0606/20170606031540624.pdf				European journal of ?	8
<U+C7A5><U+C740><U+D638>, <U+B0A8><U+B3D9><U+D6C8>, <U+B098><U+D558><U+ADE0>, <U+C7A5><U+AE30><U+D6A8>	Bacillus subtilis <U+C640> Lactobacillus acidophilus <U+BCF5><U+D569><U+C0AC><U+C6A9><U+C774> <U+CCAD><U+AD6D><U+C7A5> <U+D488><U+C9C8><U+D2B9><U+C131><U+C5D0> <U+BBF8><U+CE58><U+B294> <U+C601><U+D5A5> <U+C5F0><U+AD6C>	2018	<U+D55C><U+AD6D><U+C2DD><U+D488><U+C800><U+C7A5><U+C720><U+D1B5><U+D559><U+D68C><U+C9C0>	ekosfop.or.kr	http://www.ekosfop.or.kr/xml/15754/15754.pdf				Food chemistry	8
L Cullen, R Weiser, T Olszak?	Phenotypic characterization of an international Pseudomonas aeruginosa reference panel: strains of cystic fibrosis (CF) origin show less in vivo virulence than non-CF ?	2015	mic.microbiologyresearch.org	mic.microbiologyresearch.org	http://mic.microbiologyresearch.org/content/journal/micro/10.1099/mic.0.000155				Journal of Bacteriology	8
M Portail, K Olu, E Escobar-Briones?	Comparative study of vent and seep macrofaunal communities in the Guaymas Basin	2015	biogeosciences.net	biogeosciences.net	https://www.biogeosciences.net/12/5455/2015/bg-12-5455-2015-discussion.html				Journal of Virology	8
M Ataeian, J Tegha-Dunghu, DG Curtis?	Caenorhabditis elegans MEMI Promotes Female Meiosis II in Response to Fertilization	2016	Genetics Soc America	Genetics Soc America	http://www.genetics.org/content/genetics/early/2016/10/12/genetics.116.192997.full.pdf				Nature	8
EB Graham, JE Knelman, RS Gabor, S Schooler?	Dissolved organic matter and inorganic mercury loadings favor novel methylators and fermentation metabolisms in oligotrophic sediments	2016	pdfs.semanticscholar.org	pdfs.semanticscholar.org	https://pdfs.semanticscholar.org/52c8/178adf77e5477a70107e4ef9efb73a532c9f.pdf				PNAS	8
A Webb, E Leedham-Elvidge, C Hughes?	Effect of ocean acidification and elevated fCO2 on trace gas production from the Baltic Sea summer phytoplankton community.	2016	eprints.whiterose.ac.uk	eprints.whiterose.ac.uk	http://eprints.whiterose.ac.uk/103286/1/bg_2015_573.pdf				Proceedings of the ?	8
PN Black, C Ahowesso, D Montefusco, N Saini?	Fatty acid transport proteins: targeting FATP2 as a gatekeeper involved in the transport of exogenous fatty acids	2016	pubs.rsc.org	pubs.rsc.org	https://pubs.rsc.org/en/content/articlehtml/2016/md/c6md00043f				RSC Advances	8
R Nightingale, T Colbourn, D Mukanga?	Non-adherence to community oral-antibiotic treatment in children with fast-breathing pneumonia in Malawi?secondary analysis of a prospective cohort study	2016	pneumonia.biomedcentral.com	pneumonia.biomedcentral.com	https://pneumonia.biomedcentral.com/articles/10.1186/s41479-016-0024-8				US Patent App. 16 ?	8
T Tibiletti, MA Hernández-Prieto, TA Semeniuk?	Assembly and Degradation of Pigment-binding Proteins	2016	books.google.com	books.google.com	https://books.google.com/books?hl=en&lr=&id=qXA7DwAAQBAJ&oi=fnd&pg=PA25&dq=bacteria+and+515+and+806+-book&ots=_5JoKyGU9x&sig=0H6sPjFvaWgyMaUDOm2Fw9e88kI				FEMS microbiology ?	7
EJ de Muinck, P Trosvik, GD Gilfillan?	A novel ultra high-throughput 16S rRNA gene amplicon sequencing library preparation method for the Illumina HiSeq platform	2017	microbiomejournal.biomedcentral ?	microbiomejournal.biomedcentral ?	https://microbiomejournal.biomedcentral.com/articles/10.1186/s40168-017-0279-1				Frontiers in cellular ?	7
AY Lee, CY Kao, YK Wang, SY Lin, TY Lai?	Inactivation of ferric uptake regulator (Fur) attenuates Helicobacter pylori J99 motility by disturbing the flagellar motor switch and autoinducer-2 production	2017	Wiley Online Library	Wiley Online Library	https://onlinelibrary.wiley.com/doi/abs/10.1111/hel.12388				Journal of animal ?	7
N Singh, A Vats, A Sharma, A Arora?	The development of lower respiratory tract microbiome in mice	2017	microbiomejournal.biomedcentral ?	microbiomejournal.biomedcentral ?	https://microbiomejournal.biomedcentral.com/articles/10.1186/s40168-017-0277-3				Journal of applied ?	7
A Apprill, CA Miller, MJ Moore, JW Durban?	Extensive core microbiome in drone-captured whale blow supports a framework for health monitoring	2017	Am Soc Microbiol	Am Soc Microbiol	https://msystems.asm.org/content/2/5/e00119-17.abstract				Journal of Hazardous ?	7
K de Sousa Oliveira, PRM Queiroz?	Purified citritin in combination with vancomycin inhibits VRE in vitro and in vivo	2017	mic.microbiologyresearch.org	mic.microbiologyresearch.org	https://mic.microbiologyresearch.org/content/journal/micro/10.1099/mic.0.000547				Frontiers in plant science	6
YF Yen, HY Hu, YL Lee, PW Ku, PH Chuang, YJ Lai?	Heavy alcohol consumption increases the risk of active tuberculosis in Taiwanese adults: a nation-wide population-based cohort study	2017	Wiley Online Library	Wiley Online Library	https://onlinelibrary.wiley.com/doi/abs/10.1111/add.13926				Genes	6
WC Huang, F Ali, J Zhao, K Rhee, C Mou?	Ultrasound-Mediated Self-Healing Hydrogels Based on Tunable Metal?Organic Bonding	2017	ACS Publications	ACS Publications	https://pubs.acs.org/doi/abs/10.1021/acs.biomac.6b01841				Immunity	6
E Cekanaviciute, AK Pröbstel, A Thomann, TF Runia?	Multiple sclerosis-associated changes in the composition and immune functions of spore-forming bacteria	2018	Am Soc Microbiol	Am Soc Microbiol	https://msystems.asm.org/content/3/6/e00083-18.abstract				Journal of Allergy and ?	6
CM Timm, KR Carter, AA Carrell, SR Jun, SS Jawdy?	Abiotic Stresses Shift Belowground Populus-Associated Bacteria Toward a Core Stress Microbiome	2018	Am Soc Microbiol	Am Soc Microbiol	https://msystems.asm.org/content/3/1/e00070-17.abstract				Marine drugs	6
S Kicka, N Hanna, G Chiriano, C Harrison?	Identification of novel anti-bacterial compounds from a chemically highly diverse pathways-based library using phenotypic screens in amoebae host models	2018	archive-ouverte.unige.ch	archive-ouverte.unige.ch	https://archive-ouverte.unige.ch/unige:112884				MBio	6
P Tsukayama, M Boolchandani, S Patel, EC Pehrsson?	Characterization of Wild and Captive Baboon Gut Microbiota and Their Antibiotic Resistomes	2018	Am Soc Microbiol	Am Soc Microbiol	https://msystems.asm.org/content/3/3/e00016-18.abstract				Microbial ?	6
BJ Garcia, J Labbe, P Jones, P Abraham?	Phytobiome and transcriptional adaptation of Populus deltoides to acute progressive drought and cyclic drought	2018	Am Phytopath Society	Am Phytopath Society	https://apsjournals.apsnet.org/doi/abs/10.1094/PBIOMES-04-18-0021-R				Molecular ?	6
Y Eissler, MJ Gálvez, C Dorador, M Hengst?	Active microbiome structure and its association with environmental factors and viruses at different aquatic sites of a high-altitude wetland	2018	Wiley Online Library	Wiley Online Library	https://onlinelibrary.wiley.com/doi/abs/10.1002/mbo3.667				The ISME journal	6
S Jiao, W Chen, J Wang, N Du, Q Li?	Soil microbiomes with distinct assemblies through vertical soil profiles drive the cycling of multiple nutrients in reforested ecosystems	2018	microbiomejournal.biomedcentral ?	microbiomejournal.biomedcentral ?	https://microbiomejournal.biomedcentral.com/articles/10.1186/s40168-018-0526-0				microbiomejournal.biomedcentral ?	5
D Lu, F Tiezzi, C Schillebeeckx?	Host contributes to longitudinal diversity of fecal microbiota in swine selected for lean growth	2018	microbiomejournal.biomedcentral ?	microbiomejournal.biomedcentral ?	https://microbiomejournal.biomedcentral.com/articles/10.1186/s40168-017-0384-1				academia.edu	5
NV Patin, DJ Floros, CC Hughes?	The role of inter-species interactions in Salinispora specialized metabolism	2018	mic.microbiologyresearch.org	mic.microbiologyresearch.org	http://mic.microbiologyresearch.org/content/journal/micro/10.1099/mic.0.000679				Applied microbiology ?	5
K Thakur, G Sharma, B Singh, A Jain, R Tyagi?	Cationic-bilayered nanoemulsion of fusidic acid: an investigation on eradication of methicillin-resistant Staphylococcus aureus 33591 infection in burn wound	2018	Future Medicine	Future Medicine	https://www.futuremedicine.com/doi/abs/10.2217/nnm-2017-0227				Biotechnology advances	5
LM Kaminsky, GL Thompson, RV Trexler, T Bell?	Medicago sativa has reduced biomass and nodulation when grown with soil microbiomes conditioned to high phosphorous inputs	2018	Am Phytopath Society	Am Phytopath Society	https://apsjournals.apsnet.org/doi/abs/10.1094/PBIOMES-06-18-0025-R				Cell	5
X Zhao, M Luo, Z Li, P Zhong, Y Cheng, F Lai?	Chromosome-scale assembly of the Monopterus genome	2018	academic.oup.com	academic.oup.com	https://academic.oup.com/gigascience/article-abstract/7/5/giy046/4982940				Chemosphere	5
NSM Offermans, SM Ketcham?	Alcohol intake, ADH1B and ADH1C genotypes, and the risk of colorectal cancer by sex and subsite in the Netherlands Cohort Study	2018	academic.oup.com	academic.oup.com	https://academic.oup.com/carcin/article-abstract/39/3/375/4829508				cyberleninka.org	5
Z Luo, M Li, Y Wu, Z Meng, L Martin?	Systemic translocation of Staphylococcus drives autoantibody production in HIV disease	2019	microbiomejournal.biomedcentral ?	microbiomejournal.biomedcentral ?	https://microbiomejournal.biomedcentral.com/articles/10.1186/s40168-019-0646-1				Frontiers in immunology	5
A Elbehiry, E Marzouk, E Abdeen?	Proteomic characterization and discrimination of Aeromonas species recovered from meat and water samples with a spotlight on the antimicrobial resistance of ?	2019	Wiley Online Library	Wiley Online Library	https://onlinelibrary.wiley.com/doi/abs/10.1002/mbo3.782				Frontiers in plant ?	5
PV Pinheiro, JR Wilson, Y Xu, Y Zheng?	Plant viruses transmitted in two different modes produce differing effects on small RNA-mediated processes in their aphid vector	2019	Am Phytopath Society	Am Phytopath Society	https://apsjournals.apsnet.org/doi/abs/10.1094/PBIOMES-10-18-0045-R				International journal of molecular sciences	5
FJ Hernandez, BJ Steffenson, TP Filichkin?	Introgression of rpg4/Rpg5 into barley germplasm provides insights into the genetics of resistance to Puccinia graminis f. sp. tritici race TTKSK and resources for ?	2019	Am Phytopath Society	Am Phytopath Society	https://apsjournals.apsnet.org/doi/abs/10.1094/PHYTO-09-18-0350-R				International ?	5
M Abbud, HH Campos, VD Garcia, JOM Pestana?	Bibliography Current World Literature Vol 16 No 6 November 2007	2019	journals.lww.com	journals.lww.com	https://journals.lww.com/co-nephrolhypertens/Fulltext/2007/11000/Current_World_Literature.18.aspx				Journal of molecular ?	5
N Wybouw, O Kosterlitz, AH Kurlovs, S Bajda?	Long-Term Population Studies Uncover the Genome Structure and Genetic Basis of Xenobiotic and Host Plant Adaptation in the Herbivore Tetranychus urticae	2019	Genetics Soc America	Genetics Soc America	http://www.genetics.org/content/early/2019/02/11/genetics.118.301803.abstract				Molecular plant	5
A Banerji, AA Long, CA Camargo, S Dulucq?	Hematology and oncology	2019	journals.lww.com	journals.lww.com	https://journals.lww.com/co-pediatrics/fulltext/2009/02000/current_world_literature.22.aspx				Nutrients	5
AK Vijay, J Tan, L Ho, A Penesyan?	Microbiome of contact lens cases following corneal infiltrative events	2015	? & Visual Science	optometry.unsw.edu.au	https://www.optometry.unsw.edu.au/files/ajay_kumar_vijay_arvo_2015_poster.pdf				Soil Biology and Biochemistry	5
L Maugendre, C Guieu?	Ocean acidification in the Mediterranean Sea: pelagic mesocosm experiments. A synthesis	2017	? , Coastal and Shelf ?	hal.sorbonne-universite.fr	https://hal.sorbonne-universite.fr/hal-01436273				World journal of ?	5
A Numbere	Impact of Natural Gas Project on Mangrove Forest in Coastal Communities in the Niger Delta, Nigeria: Evaluation, Mitigation and Management Strategies	2019	? , Mitigation and Management Strategies (January 31 ?	papers.ssrn.com	https://papers.ssrn.com/sol3/papers.cfm?abstract_id=3326953				Wiley Online Library	4
S Puthiyaveetil, H Kirchhoff?	Structural and functional dynamics of the thylakoid membrane system	2016	? . Current research and ?	books.google.com	https://books.google.com/books?hl=en&lr=&id=qXA7DwAAQBAJ&oi=fnd&pg=PA59&dq=bacteria+and+515+and+806+-book&ots=_5JoKyGVbz&sig=Ff7XqpIp7fMFzEE8rZJ4Ak-BrL4				Am Phytopath Society	4
KK Panda, VMM Achary, G Phaomie, HK Sahu?	Polyvinyl polypyrrolidone attenuates genotoxicity of silver nanoparticles synthesized via green route, tested in Lathyrus sativus L. root bioassay	2016	? /Genetic Toxicology and ?	Elsevier	https://www.sciencedirect.com/science/article/pii/S1383571816301371				? science & technology	4
K Simeonidis, S Mourdikoudis, E Kaprara?	Inorganic engineered nanoparticles in drinking water treatment: a critical review	2016	? : Water Research & ?	pubs.rsc.org	https://pubs.rsc.org/en/content/articlehtml/2015/ew/c5ew00152h				? Science and Pollution ?	4
N Zhilinskaya, S Eliseeva, E Milovanovich?	Influence of Biopreparation\ Alirin-B\" on Cytomorphometric Characteristics of Conidia of Fungus Fusarium spp. Causing Potato Dry Rot"	2018	? \ Agro-SMART-Smart ?"	atlantis-press.com	https://www.atlantis-press.com/proceedings/agrosmart-18/55908796				Advances in ?	4
JLH Madsen, CU Hjørringgaard, BS Vad?	Incorporation of ?-Silicon-?3-Amino Acids in the Antimicrobial Peptide Alamethicin Provides a 20-Fold Increase in Membrane Permeabilization	2016	? A European Journal	Wiley Online Library	https://onlinelibrary.wiley.com/doi/abs/10.1002/chem.201600445				Antimicrobial Agents and ?	4
M susai Boobalan, M Amaladasan?	First principles and DFT supported investigations on vibrational spectra and electronic structure of 2-((phenylamino) methyl) isoindoline-1, 3-dione?An antioxidant ?	2015	? Acta Part A: Molecular ?	Elsevier	https://www.sciencedirect.com/science/article/pii/S138614251401292X				Applied microbiology and ?	4
KW Williams, JD Milner?	Eosinophilia associated with disorders of immune deficiency or immune dysregulation	2015	? and Allergy Clinics	immunology.theclinics.com	https://www.immunology.theclinics.com/article/S0889-8561(15)00035-1/abstract				Biochimie	4
MA Hashmi, A Khan, M Hanif, U Farooq?	Traditional uses, phytochemistry, and pharmacology of Olea europaea (olive)	2015	? and Alternative Medicine	hindawi.com	https://www.hindawi.com/journals/ecam/2015/541591/abs/				BioMed research ?	4
VL Tzounakas, J Seghatchian, E Grouzi?	Red blood cell transfusion in surgical cancer patients: Targets, risks, mechanistic understanding and further therapeutic opportunities	2017	? and Apheresis Science	Elsevier	https://www.sciencedirect.com/science/article/pii/S147305021730099X				Bioresource ?	4
K Cho, DE Casteel, P Prakash, L Tan?	AMPK and eNOS signaling regulates K-Ras plasma membrane interactions via cGMP-dependent protein kinase 2	2016	Am Soc Microbiol	Am Soc Microbiol	https://mcb.asm.org/content/early/2016/09/27/MCB.00365-16				Canadian Journal of ?	4
VA McGuire, D Rosner, O Ananieva?	IFN? production is regulated by p38 MAPK in macrophages via both MSK1/2 and TTP dependent pathways.	2016	Am Soc Microbiol	Am Soc Microbiol	https://mcb.asm.org/content/early/2016/10/14/MCB.00454-16				Chemical ?	4
C Immarigeon, S Bernat-Fabre, B Aug??	Drosophila Mediator subunit Med1 is required for GATA-dependent developmental processes: divergent binding interfaces for conserved coactivator functions	2019	Am Soc Microbiol	Am Soc Microbiol	https://mcb.asm.org/content/early/2019/01/16/MCB.00477-18.abstract				Current opinion in ?	4
C Salvador-Palomeque?	Dynamic methylation of an L1 transduction family during reprogramming and neurodifferentiation	2019	Am Soc Microbiol	Am Soc Microbiol	https://mcb.asm.org/content/early/2019/01/24/MCB.00499-18.abstract				Current ?	4
A Ram?n-Vázquez, JV de la Rosa?	Common and Differential Transcriptional Actions of Nuclear Receptors LXRa and LXR? in macrophages	2019	Am Soc Microbiol	Am Soc Microbiol	https://mcb.asm.org/content/early/2019/01/02/MCB.00376-18.abstract				Dental update	4
SE Giancola, MV Mahoney, TE Bias?	Critical evaluation of ceftolozane?tazobactam for complicated urinary tract and intra-abdominal infections	2016	? and clinical risk ?	ncbi.nlm.nih.gov	https://www.ncbi.nlm.nih.gov/pmc/articles/PMC4878668/				downloads.hindawi.com	4
J Leelarungrayub, T Borisuthibandit?	Changes in oxidative stress from tracheal aspirates sampled during chest physical therapy in hospitalized intubated infant patients with pneumonia and ?	2016	? and clinical risk ?	ncbi.nlm.nih.gov	https://www.ncbi.nlm.nih.gov/pmc/articles/PMC5019424/				Encyclopedia of Metagenomics: Genes, Genomes and ?	4
LR Tan, YC Lu, JJ Zhang, F Luo, H Yang	A collection of cytochrome P450 monooxygenase genes involved in modification and detoxification of herbicide atrazine in rice (Oryza sativa) plants	2015	? and environmental safety	Elsevier	https://www.sciencedirect.com/science/article/pii/S014765131500192X				Food technology and ?	4
Y Zhou, W Jing, HU Dahms, JS Hwang?	Oxidative damage, ultrastructural alterations and gene expressions of hemocytes in the freshwater crab Sinopotamon henanense exposed to cadmium	2017	? and environmental safety	Elsevier	https://www.sciencedirect.com/science/article/pii/S0147651316305486				Infection and Immunity	4
S Liu, C Wang, P Wang, J Chen, X Wang?	Variation of bacterioplankton community along an urban river impacted by touristic city: With a focus on pathogen	2018	? and environmental safety	Elsevier	https://www.sciencedirect.com/science/article/pii/S0147651318308637				International journal of molecular ?	4
MMS Ismaiel, MD Piercey-Normore?	Proteomic analyses of the cyanobacterium Arthrospira (Spirulina) platensis under iron and salinity stress	2018	? and experimental botany	Elsevier	https://www.sciencedirect.com/science/article/pii/S0098847217302976				International journal ?	4
EM Hungria, AA Freitas, MAA Pontes?	Antigen-specific secretion of IFN<U+03B3> and CXCL10 in whole blood assay detects Mycobacterium leprae infection but does not discriminate asymptomatic infection from ?	2017	? and infectious disease	Elsevier	https://www.sciencedirect.com/science/article/pii/S0732889317300068				Journal of Materials ?	4
SJ Coates, VM Aguayo, F Odhiambo?	Water, Sanitation, Hygiene (Wash) and the Nutritional Status of Children in India: Understanding the linkages and structuring the response	2015	? and Public Policy in ?	taylorfrancis.com	https://www.taylorfrancis.com/books/e/9781317358435/chapters/10.4324/9781315667546-6				Journal of proteome ?	4
AA Cronin, JH Rah, FM Ngure?	Understanding the linkages and structuring the response	2015	? and Public Policy in ?	books.google.com	https://books.google.com/books?hl=en&lr=&id=aqY0CwAAQBAJ&oi=fnd&pg=PA101&dq=bacteria+and+515+and+806+-book&ots=JF51Mg2fqj&sig=faDY8Oy8qPSPJo38qBvuFopmRNk				Journal of the ?	4
B Bharathiraja, M Chakravarthy, RR Kumar?	Aquatic biomass (algae) as a future feed stock for bio-refineries: A review on cultivation, processing and products	2015	? and Sustainable Energy ?	Elsevier	https://www.sciencedirect.com/science/article/pii/S1364032115002002				Natural product reports	4
N Scarlat, V Motola, JF Dallemand?	Evaluation of energy potential of municipal solid waste from African urban areas	2015	? and Sustainable Energy ?	Elsevier	https://www.sciencedirect.com/science/article/pii/S1364032115005389				Natural product ?	4
JH Wang, LL Zhuang, XQ Xu?	Microalgal attachment and attached systems for biomass production and wastewater treatment	2018	? and Sustainable Energy ?	Elsevier	https://www.sciencedirect.com/science/article/pii/S1364032118302715				Poultry ?	4
J Rajesh Banu, P Arulazhagan?	Anaerobic co-digestion of chemical-and ozone-pretreated sludge in hybrid upflow anaerobic sludge blanket reactor	2015	? and Water Treatment	Taylor & Francis	https://www.tandfonline.com/doi/abs/10.1080/19443994.2014.912156				RNA biology	4
S Maher, G Kaur, L Lima-Marques?	Engineering of micro-to nanostructured 3d-printed drug-releasing titanium implants for enhanced osseointegration and localized delivery of anticancer drugs	2017	? applied materials & ?	ACS Publications	https://pubs.acs.org/doi/abs/10.1021/acsami.7b09916				Sensors and Actuators B ?	4
JT Aiken	Freeze-dried water analysis with TRFLP bacterial community fingerprinting	2017	? ?BACTERIAL COMMUNITIES AND SOIL SALINITY	search.proquest.com	http://search.proquest.com/openview/17fc6b02ad3f36b7246d9d6309d40009/1.pdf?pq-origsite=gscholar&cbl=2026366&diss=y#page=408				Sexually transmitted ?	4
T Kishimoto, R Ishitsuka, T Kobayashi	Detectors for evaluating the cellular landscape of sphingomyelin-and cholesterol-rich membrane domains	2016	? BBA)-Molecular and Cell Biology of ?	Elsevier	https://www.sciencedirect.com/science/article/pii/S1388198116300658				Trends in Plant Science	4
G Pierre, C Delattre, C Laroche, P Michaud	Galactans and its applications	2015	? Bioactivity and Biotechnology	Springer	https://link.springer.com/content/pdf/10.1007/978-3-319-16298-0_69.pdf				US Patent App. 10 ?	4
A T?re, DC Kahraman, R Cetin-Atalay?	Synthesis, anticancer activity, toxicity evaluation and molecular docking studies of novel phenylaminopyrimidine?(thio) urea hybrids as potential kinase inhibitors	2019	? biology and chemistry	Elsevier	https://www.sciencedirect.com/science/article/pii/S147692711830745X				mic.microbiologyresearch.org	3
GR Abouelkheir, BD Upchurch?	Lymphangiogenesis: fuel, smoke, or extinguisher of inflammation's fire?	2017	? Biology and Medicine	journals.sagepub.com	https://journals.sagepub.com/doi/abs/10.1177/1535370217697385				? and environmental safety	3
M AlHilli, C Langstraat, C Tran, J Martin?	Risk factors and indications for 30-day readmission after primary surgery for epithelial ovarian cancer	2015	? cancer: official journal ?	ncbi.nlm.nih.gov	https://www.ncbi.nlm.nih.gov/pmc/articles/PMC4487916/				? and Sustainable Energy ?	3
K Tiwari, S Jamal, S Grover, S Goyal?	Cheminformatics based machine learning approaches for assessing glycolytic pathway antagonists of Mycobacterium tuberculosis	2016	? chemistry & high ?	ingentaconnect.com	https://www.ingentaconnect.com/content/ben/cchts/2016/00000019/00000008/art00009				? et Biophysica Acta (BBA ?	3
T Mochizuki, K Kawamura, K Aoki?	Long-range atmospheric transport of volatile monocarboxylic acids with Asian dust over a high mountain snow site, central Japan	2016	? Chemistry and Physics	atmos-chem-phys.net	https://www.atmos-chem-phys.net/16/14621/2016/acp-16-14621-2016.html				? of systematic and ?	3
E Levesque, E Martin, D Dudau, C Lim?	Current use and perspective of indocyanine green clearance in liver diseases	2016	? Critical Care & Pain ?	Elsevier	https://www.sciencedirect.com/science/article/pii/S2352556815001083				? Transactions of the Royal Society B ?	3
T Rumpf, S Gerhardt, O Einsle, M Jung	Seeding for sirtuins: microseed matrix seeding to obtain crystals of human Sirt3 and Sirt2 suitable for soaking	2015	? Crystallographica Section F ?	scripts.iucr.org	https://scripts.iucr.org/cgi-bin/paper?cb5089				ACS ?	3
M Hernández-Ruiz, A Prieto, E Barber-Lluch?	Amino acid utilization by eukaryotic picophytoplankton in a coastal upwelling system	2018	? Ecology Progress Series	int-res.com	https://www.int-res.com/abstracts/meps/v588/p43-57/				Algal research	3
JM Jordan, JD Hibshman, REW Kaplan?	Intergenerational Effects of Dietary Restriction and Insulin/IGF Signaling on Starvation Resistance and Reproductive Development	2018	? Effects of Dietary ?	papers.ssrn.com	https://papers.ssrn.com/sol3/papers.cfm?abstract_id=3259137				Analytica chimica acta	3
DN Tzovolou, CD Tsakiroglou	EXPERIMENTAL STUDY OF IN SITU REMEDIATION OF LOW PERMEABILITY SOILS BY BIOVENTING.	2018	? Engineering & Management ?	search.ebscohost.com	http://search.ebscohost.com/login.aspx?direct=true&profile=ehost&scope=site&authtype=crawler&jrnl=15829596&AN=134010282&h=U6V4rUcS7Bjb%2Bsrqzczv0NE7223rAzgRsiiaGltXMvV5toIWYIDXpFThyGB169j8ou%2F7iGWyjbJQ5qKvNwsEJQ%3D%3D&crl=c				Analytical ?	3
DM Niedzwiedzki, PL Dilbeck, Q Tang?	Functional characteristics of spirilloxanthin and keto-bearing Analogues in light-harvesting LH2 complexes from Rhodobacter sphaeroides with a genetically ?	2015	? et Biophysica Acta (BBA ?	Elsevier	https://www.sciencedirect.com/science/article/pii/S0005272815000596				Antioxidants & redox ?	3
L Bar-Eyal, I Eisenberg, A Faust, H Raanan?	An easily reversible structural change underlies mechanisms enabling desert crust cyanobacteria to survive desiccation	2015	? et Biophysica Acta (BBA ?	Elsevier	https://www.sciencedirect.com/science/article/pii/S0005272815001516				Antonie van Leeuwenhoek	3
J Boldrini-Franca, CT Cologna, MB Pucca?	Minor snake venom proteins: Structure, function and potential applications	2017	? et Biophysica Acta (BBA ?	Elsevier	https://www.sciencedirect.com/science/article/pii/S0304416516305165				Antonie van ?	3
A Johansson, J Hamzah, R Ganss	More than a scaffold: stromal modulation of tumor immunity	2016	? et Biophysica Acta (BBA)-Reviews on ?	Elsevier	https://www.sciencedirect.com/science/article/pii/S0304419X1500044X				Applied and Environmental ?	3
R Escoube, OJ Rouxel, K Edwards, B Glazer?	Coupled Ge/Si and Ge isotope ratios as geochemical tracers of seafloor hydrothermal systems: case studies at Loihi Seamount and East Pacific Rise 9 50' N	2015	? et Cosmochimica Acta	Elsevier	https://www.sciencedirect.com/science/article/pii/S0016703715004081				Applied Catalysis B ?	3
N Hwanhlem, E Jaffr?s, X Dousset, G Pillot?	Application of a nisin Z-producing Lactococcus lactis subsp. lactis KT2W2L isolated from brackish water for biopreservation in cooked, peeled and ionized ?	2015	? Food Research and ?	Springer	https://link.springer.com/article/10.1007/s00217-015-2428-8				Applied soil ecology	3
CB Rosa, FAL Habib, TM de Ara?jo?	LED phototherapy on midpalatal suture after rapid maxilla expansion: a Raman spectroscopic study	2015	? for Low-Light ?	spiedigitallibrary.org	https://www.spiedigitallibrary.org/conference-proceedings-of-spie/9309/93090K/LED-phototherapy-on-midpalatal-suture-after-rapid-maxilla-expansion/10.1117/12.2079274.short				Biochemistry	3
YK Chao, V Schludi, CC Chen?	Submission PDF	2017	? FRET approach to ?	edoc.ub.uni-muenchen.de	https://edoc.ub.uni-muenchen.de/21520/1/Butz_Elisabeth.pdf#page=168				Biofouling	3
DP Mesquita, C Quintelas, AL Amaral?	Monitoring biological wastewater treatment processes: recent advances in spectroscopy applications	2017	? in Environmental Science ?	Springer	https://link.springer.com/article/10.1007/s11157-017-9439-9				Biomedicine & ?	3
YR Zhang, LQ Tang, BX Xie, KJ Xu, ZJ Liu?	A variable mass meso-model for the mechanical and water-expelled behaviors of PVA hydrogel in compression	2017	? Journal of Applied ?	World Scientific	https://www.worldscientific.com/doi/abs/10.1142/S1758825117500442				Biomolecules	3
P Suryavanshi, GS Buttar	Mitigating Terminal Heat Stress in Wheat.	2016	? Journal of Bio-Resource & Stress ?	search.ebscohost.com	http://search.ebscohost.com/login.aspx?direct=true&profile=ehost&scope=site&authtype=crawler&jrnl=09763988&AN=120371842&h=mll5OctYRoBTAKckh8JMubTLdClXKd0qb2l2laT%2F15E68X7uSRxkxwXQQbj%2FBwba6Km3U37poUm47xB9P7ejRg%3D%3D&crl=c				Bioprocess and ?	3
MJ Paterson, KG Beaty, DJ Findlay?	Long-term changes in nutrient dynamics and plankton communities following the creation of a new reservoir	2018	? Journal of Fisheries ?	NRC Research Press	http://www.nrcresearchpress.com/doi/abs/10.1139/cjfas-2018-0197				Bioscience, biotechnology, and biochemistry	3
J Yue, Y Zheng, Z Liu, Y Deng, Y Jing?	Characterization of volatile compounds in microfiltered pasteurized milk using solid-phase microextraction and GC? GC-TOFMS	2015	? Journal of Food ?	Taylor & Francis	https://www.tandfonline.com/doi/abs/10.1080/10942912.2014.966389				Biosensors and ?	3
Y Wu, W Liu, Q Li, Y Li, Y Yan, F Huang?	Dietary chlorogenic acid regulates gut microbiota, serum-free amino acids and colonic serotonin levels in growing pigs	2018	? Journal of Food ?	Taylor & Francis	https://www.tandfonline.com/doi/abs/10.1080/09637486.2017.1394449				Biotechnology ?	3
T Xu, Y Du, XB Fang, H Chen, DD Zhou?	New insights into Nod-like receptors (NLRs) in liver diseases	2018	? journal of physiology ?	ncbi.nlm.nih.gov	https://www.ncbi.nlm.nih.gov/pmc/articles/PMC5871625/				Cell host & ?	3
D ?majs, L Pašteková, L Grillová	Macrolide Resistance in the Syphilis Spirochete, Treponema pallidum ssp. pallidum: can we also expect macrolide-resistant yaws strains?	2015	? journal of tropical medicine and hygiene	ASTMH	https://www.ajtmh.org/content/journals/10.4269/ajtmh.15-0316				Cellular and Molecular ?	3
V Gim?nez-Oya, ? Villaca?as, C Obiol-Pardo?	Design of a small molecule and a natural cyclic peptide as ligands of CDP-methylerythritol kinase by mimicking direct protein-protein and solvent-mediated ?	2019	? kinase and the 1-deoxy-D ?	tdx.cat	https://www.tdx.cat/bitstream/handle/10803/665005/VGO_TESIS.pdf?sequence=1#page=106				Chest	3
D Donnarumma, MJ Bottomley, E Malito?	Structural Biology in Vaccine Research	2015	? Methods for the ?	books.google.com	https://books.google.com/books?hl=en&lr=&id=e3A7DwAAQBAJ&oi=fnd&pg=PA103&dq=bacteria+and+515+and+806+-book&ots=YxDld-_lB9&sig=pbE6voOE_wGdeg9vrl8t_OWAhQQ				Clinical Infectious ?	3
V Mariscal Romero, A Herrero Moreno?	Overexpression of SepJ alters septal morphology and heterocyst pattern regulated by diffusible signals in Anabaena	2016	? Microbiology, 101 (6) ?	idus.us.es	https://idus.us.es/xmlui/handle/11441/68543				Clinical Nutrition	3
<U+0418><U+0418> <U+0417><U+0430><U+043A><U+0438><U+0440><U+043E><U+0432>, <U+042D><U+0420> <U+041A><U+0430><U+0434><U+044B><U+0440><U+043E><U+0432><U+0430>?	<U+0410><U+041D><U+0422><U+0418><U+0411><U+0418><U+041E><U+0422><U+0418><U+041A><U+041E><U+0420><U+0415><U+0417><U+0418><U+0421><U+0422><U+0415><U+041D><U+0422><U+041D><U+041E><U+0421><U+0422><U+042C> STAPHYLOCOCCUS AUREUS <U+0418> PSEUDOMONAS AERUGINOSA <U+041D><U+0410> <U+041C><U+041E><U+0414><U+0415><U+041B><U+0418> <U+041C><U+0423><U+041A><U+041E><U+0412><U+0418><U+0421><U+0426><U+0418><U+041…	2018	? named after GN ?	search.ebscohost.com	http://search.ebscohost.com/login.aspx?direct=true&profile=ehost&scope=site&authtype=crawler&jrnl=0031403X&AN=128725832&h=XLmfA4%2FvsNYOtOvYZJCOcDq1XVnJqoBCQak5%2BosIWHJ%2B51D9zz8XqOmfTJGgiIH1Mh7%2BvusUkMv39d%2F1uG66vQ%3D%3D&crl=c				core.ac.uk	3
S Sharif, M Shahid, M Mushtaq, S Akram?	Wild Mushrooms: A Potential Source of Nutritional and Antioxidant Attributes with Acceptable Toxicity	2017	? nutrition and food ?	ncbi.nlm.nih.gov	https://www.ncbi.nlm.nih.gov/pmc/articles/PMC5503421/				Critical reviews in ?	3
B Xavier, RL Camponogara?	Validation of the chromogenic bioassay for the potency assessment of streptokinase in biopharmaceutical formulations	2015	? of Analytical & ?	pdfs.semanticscholar.org	https://pdfs.semanticscholar.org/c706/a2a4adb04575f2ce542f73e93f16cd429ae9.pdf				Current drug ?	3
JM Raiten, ZZ Wong, A Spelde?	Anticoagulation and transfusion therapy in patients requiring extracorporeal membrane oxygenation	2017	? of cardiothoracic and ?	jcvaonline.com	https://www.jcvaonline.com/article/S1053-0770(16)30347-0/abstract				Current medicinal ?	3
M Meng, B Smith, B Johnston, S Carter?	Simultaneous quantitation of delamanid (OPC-67683) and its eight metabolites in human plasma using UHPLC?MS/MS	2015	? of Chromatography B	Elsevier	https://www.sciencedirect.com/science/article/pii/S1570023215301252				Current opinion in structural biology	3
S Saito-Shida, N Kashiwabara, S Nemoto?	Determination of the total tulathromycin residues in bovine muscle, fat, and liver by liquid chromatography-tandem mass spectrometry	2019	? of Chromatography B	Elsevier	https://www.sciencedirect.com/science/article/pii/S1570023218316726				Ecotoxicology and environmental safety	3
JE McLain, E Cytryn, LM Durso?	Culture-based methods for detection of antibiotic resistance in agroecosystems: advantages, challenges, and gaps in knowledge	2016	? of environmental quality	dl.sciencesocieties.org	https://dl.sciencesocieties.org/publications/jeq/abstracts/45/2/432				Ecotoxicology and ?	3
KN Wyckoff, S Chen, AJ Steinman?	Impact of Roadway Stormwater Runoff on Microbial Contamination in the Receiving Stream	2017	? of environmental quality	dl.sciencesocieties.org	https://dl.sciencesocieties.org/publications/jeq/abstracts/46/5/1065				Emergency Medicine Clinics	3
S Corbella, L Francetti, S Taschieri?	Analysis of the 100 most-cited articles in periodontology	2017	? of investigative and ?	Wiley Online Library	https://onlinelibrary.wiley.com/doi/abs/10.1111/jicd.12222				Environmental science & ?	3
E KISHINO, N TAKEMURA, H MASAKI?	Dietary lactosucrose suppresses influenza A (H1N1) virus infection in mice	2015	? of microbiota, food ?	jstage.jst.go.jp	https://www.jstage.jst.go.jp/article/bmfh/advpub/0/advpub_2015-005/_article/-char/ja/				Experimental ?	3
A Castoldi, A Ignacio, T Takiishi?	Heart health and microorganisms: the unexpected beat	2017	? of nutrition in heart ?	wageningenacademic.com	https://www.wageningenacademic.com/doi/abs/10.3920/978-90-8686-853-7_24				Fish & shellfish ?	3
S Fukushima, T Kasai, Y Umeda, M Ohnishi?	Carcinogenicity of multi-walled carbon nanotubes: challenging issue on hazard assessment	2017	? of occupational health	jstage.jst.go.jp	https://www.jstage.jst.go.jp/article/joh/advpub/0/advpub_17-0102-RA/_article/-char/ja/				Genetics	3
Z Yisimayili, X Guo, H Liu, Z Xu, R Abdulla?	Metabolic profiling analysis of corilagin in vivo and in vitro using high-performance liquid chromatography quadrupole time-of-flight mass spectrometry	2019	? of pharmaceutical and ?	Elsevier	https://www.sciencedirect.com/science/article/pii/S0731708518323999				genome	3
TC Theoharides, AI Petra, A Taracanova?	Targeting IL-33 in autoimmunity and inflammation	2015	? of Pharmacology and ?	ASPET	http://jpet.aspetjournals.org/content/354/1/24.short				Genomics	3
KC Lee, KK Kim, MK Eom, JS Kim?	Mucilaginibacter gotjawali sp. nov., isolated from soil of a lava forest	2015	? of systematic and ?	ijs.microbiologyresearch.org	http://ijs.microbiologyresearch.org/content/journal/ijsem/10.1099/ijs.0.000044				Industrial crops and ?	3
JH Ahn, B Kim, JH Joa, SJ Kim?	Mucilaginibacter ginsengisoli sp. nov., isolated from a ginseng-cultivated soil	2015	? of systematic and ?	ijs.microbiologyresearch.org	http://ijs.microbiologyresearch.org/content/journal/ijsem/10.1099/ijsem.0.000519				Inflammatory bowel ?	3
DU Kim, H Lee, H Kim, SG Kim?	Mucilaginibacter carri sp. nov., isolated from a car air conditioning system	2016	? of systematic and ?	ijs.microbiologyresearch.org	http://ijs.microbiologyresearch.org/content/journal/ijsem/10.1099/ijsem.0.000938				International journal of biological ?	3
R Lipkin, T Lazaridis	Computational studies of peptide-induced membrane pore formation	2017	? of the Royal Society B: Biological ?	royalsocietypublishing.org	https://royalsocietypublishing.org/doi/abs/10.1098/rstb.2016.0219				Journal of agricultural ?	3
A Barberán, RR Dunn, BJ Reich?	The ecology of microscopic life in household dust	2015	? of the Royal ?	royalsocietypublishing.org	https://royalsocietypublishing.org/doi/abs/10.1098/rspb.2015.1139				Journal of Cleaner Production	3
H Christensen, P Huang?	Feasibility Studies on Lab-Scale Ammonia Oxidizing Archaea/Anammox System for Nitrogen Removal	2016	? of the Water ?	Water Environment Federation					Journal of cleaner ?	3
K Malolepsza-Jarmolowska	THE PROPERTIES OF THERMOSENSITIVE GYNECOLOGICAL POWDERS CONTAINING LACTIC ACID COMPLEXED WITH CHITOSAN	2015	? on Chemistry and Application of Chitin ?	psjd.icm.edu.pl	http://psjd.icm.edu.pl/psjd/element/bwmeta1.element.psjd-de5af829-4eec-4832-9dcb-a24c292a747e				Journal of environmental ?	3
M Gualtieri, F Ledoux, A Verdin, S Billet?	Particulate matter physico-chemical characterization and in vitro toxicological effects	2017	? Origin, Emissions and ?	researchgate.net	https://www.researchgate.net/profile/Anthony_Verdin/publication/313888332_Particulate_Matter_Physico-Chemical_Characterization_and_in_vitro_Toxicological_Effects/links/5a3a53f4aca2728e698a8f53/Particulate-Matter-Physico-Chemical-Characterization-and-in-vitro-Toxicological-Effects.pdf				Journal of food ?	3
R Gysbers, KT Tram, S Manochehry?	Selection and application of catalytically active oligonucleotides	2016	? Pan Stanford: Boca ?	content.taylorfrancis.com	https://content.taylorfrancis.com/books/e/download?dac=C2015-0-76962-8&isbn=9789814669849&doi=10.1201/b20047-9&format=pdf				Journal of functional ?	3
DN Price, P Muttil	Directed intervention and immunomodulation against pulmonary tuberculosis	2016	? prevention and treatment. John Wiley & Sons ?	books.google.com	https://books.google.com/books?hl=en&lr=&id=RF3WCgAAQBAJ&oi=fnd&pg=PA346&dq=bacteria+and+515+and+806+-book&ots=5snm6fzOQv&sig=JiiEQ4E4ig2vTaEkMHfBPA8YbDY				Journal of lipid ?	3
WLO da Rosa, AR Cocco, TM Silva?	C urrent trends and future perspectives of dental pulp capping materials: A systematic review	2018	? Research Part B ?	Wiley Online Library	https://onlinelibrary.wiley.com/doi/abs/10.1002/jbm.b.33934				Journal of Natural ?	3
LK Kucek, LD Veenstra?	A grounded guide to gluten: how modern genotypes and processing impact wheat sensitivity	2015	? Reviews in Food ?	Wiley Online Library	https://onlinelibrary.wiley.com/doi/abs/10.1111/1541-4337.12129				Journal of Veterinary ?	3
SS Pawitwar, VS Nadar, A Kandegedara?	Biochemical Characterization of ArsI: A Novel C?As Lyase for Degradation of Environmental Organoarsenicals	2017	? science & technology	ACS Publications	https://pubs.acs.org/doi/abs/10.1021/acs.est.7b03180				Materials Science and ?	3
X Liu, X Fan, H Matsumoto, Y Nie, Z Sha?	Biotoxin Tropolone Contamination Associated with Nationwide Occurrence of Pathogen Burkholderia plantarii in Agricultural Environments in China	2018	? science & technology	ACS Publications	https://pubs.acs.org/doi/abs/10.1021/acs.est.7b05915				Mediators of ?	3
RB Payne, U Ghosh, HD May?	A Pilot-Scale Field Study: In Situ Treatment of PCB-Impacted Sediments with Bioamended Activated Carbon	2019	? science & technology	ACS Publications	https://pubs.acs.org/doi/abs/10.1021/acs.est.8b05019				Medical ?	3
L Jin, J Xie, CKC Wong, SKY Chan?	Contributions of city-specific PM2. 5 to differential in vitro oxidative stress and toxicity implications between Beijing and Guangzhou of China	2019	? science & technology	ACS Publications	https://pubs.acs.org/doi/abs/10.1021/acs.est.9b00449				Microbiology spectrum	3
E Tapia-Venegas, JE Ramirez-Morales?	Biohydrogen production by dark fermentation: scaling-up and technologies integration for a sustainable system	2015	? Science and Bio ?	Springer	https://link.springer.com/article/10.1007/s11157-015-9383-5				Microorganisms	3
C Fajardo, J Garc?a-Cantalejo, P Bot?as?	New insights into the impact of nZVI on soil microbial biodiversity and functionality	2018	? Science and Health ?	Taylor & Francis	https://www.tandfonline.com/doi/abs/10.1080/10934529.2018.1535159				Molecular Therapy	3
K Hrynkiewicz, M Zloch, T Kowalkowski?	Strain-specific bioaccumulation and intracellular distribution of Cd2+ in bacteria isolated from the rhizosphere, ectomycorrhizae, and fruitbodies of ?	2015	? Science and Pollution ?	Springer	https://link.springer.com/article/10.1007/s11356-014-3489-0				Nature reviews Molecular cell biology	3
S Babic, J Barišic, O Malev, G Klobucar?	Sewage sludge toxicity assessment using earthworm Eisenia fetida: can biochemical and histopathological analysis provide fast and accurate insight?	2016	? Science and Pollution ?	Springer	https://link.springer.com/article/10.1007/s11356-016-6097-3				Nature Reviews ?	3
P Kirmizakis, R Doherty, CA Mendon?a?	Enhancement of gasworks groundwater remediation by coupling a bio-electrochemical and activated carbon system	2019	? Science and Pollution ?	Springer	https://link.springer.com/article/10.1007/s11356-019-04297-w				Nucleic acids ?	3
D Donneys-Victoria, D Berm?dez-Rubio?	Removal of indigo carmine dye by electrocoagulation using magnesium anodes with polarity change	2019	? Science and Pollution ?	Springer	https://link.springer.com/article/10.1007/s11356-019-04160-y				Oncotarget	3
EME Mansour, AAF Iskander?	Synthesis, thermal and optical properties of nanosized polyamides containing N-phenyl- and N-naphthyl-s-triazine rings: Structure-properties correlation	2017	? Science, Part A	Taylor & Francis	https://www.tandfonline.com/doi/abs/10.1080/10601325.2016.1261623				Plant and soil	3
E Broset, N Saubi, N Guitart, N Aguilo, S Uranga?	MTBVAC based TB-HIV vaccine is safe, elicits HIV-T cell responses and protects against Mycobacterium tuberculosis in mice	2019	? Therapy-Methods & ?	Elsevier	https://www.sciencedirect.com/science/article/pii/S2329050119300178				PLoS genetics	3
R Lai, TJ Logan, DJ Eckert, WA Dick?	Conservation tillage in the corn belt of the United States	2017	? Tillage in Temperate ?	taylorfrancis.com	https://www.taylorfrancis.com/books/e/9781351367288/chapters/10.4324/9781315150529-4				RNA	3
B Kili?aslan, A Noyan, N Cengiz, ? Sarit?rk?	?ocuklarda 99mTc-Dimerkaptos?ksinik Asid ile Sintigrafik Gör?nt? Yapilmaksizin Piyelonefrit ve Sistit Tanisi Ayirt Edilebilir mi?	2015	? Tip Fak?ltesi Dergisi)	dergipark.gov.tr	http://dergipark.gov.tr/download/article-file/47465				Translational ?	3
KK Bastas, VR Kannan	4 Controlling Strategies (Diagnosis/Quarantine/Eradication) of Plant Pathogenic Bacteria	2015	? to Controlling Plant Pathogenic Bacteria	books.google.com	https://books.google.com/books?hl=en&lr=&id=F8J5CgAAQBAJ&oi=fnd&pg=PA81&dq=bacteria+and+515+and+806+-book&ots=8dSUuaUhgc&sig=FHj4mrJX8zq1oPAaecBp8v4okEY				Veterinary microbiology	3
P Schuster	Some mechanistic requirements for major transitions	2016	? Transactions of the Royal Society B ?	royalsocietypublishing.org	https://royalsocietypublishing.org/doi/full/10.1098/rstb.2015.0439				Viruses	3
JA DeCaprio	Merkel cell polyomavirus and Merkel cell carcinoma	2017	? Transactions of the Royal Society B ?	royalsocietypublishing.org	https://royalsocietypublishing.org/doi/abs/10.1098/rstb.2016.0276				Genetics Soc America	2
J Hillung, JM Cuevas, SF Elena	Evaluating the within-host fitness effects of mutations fixed during virus adaptation to different ecotypes of a new host	2015	? Transactions of the Royal Society B ?	royalsocietypublishing.org	https://royalsocietypublishing.org/doi/full/10.1098/rstb.2014.0292				academic.oup.com	2
TA Rangreez, R Mobin, R Bashir, T Ara	Advanced Water Treatment Systems and Their Applications	2019	? Treatment Techniques for ?	igi-global.com	https://www.igi-global.com/chapter/advanced-water-treatment-systems-and-their-applications/208476				journals.lww.com	2
RP Hausinger	Biochemical diversity of 2-oxoglutarate-dependent oxygenases	2015	2-Oxoglutarate-dependent oxygenases	books.google.com	https://books.google.com/books?hl=en&lr=&id=qmooDwAAQBAJ&oi=fnd&pg=PA1&dq=bacteria+and+515+and+806+-book&ots=3qOshP_NgH&sig=YSmn_peSobxFpP38AeYHqUMv9yo				? and clinical risk ?	2
KVR Rao, P Mani, B Satyanarayana, TR Rao	Purification and structural elucidation of three bioactive compounds isolated from Streptomyces coelicoflavus BC 01 and their biological activity	2017	3 Biotech	Springer	https://link.springer.com/article/10.1007/s13205-016-0581-9				? and Public Policy in ?	2
S Yadav, SK Maurya, G Anand, R Dwivedi, D Yadav	Purification, characterization and retting of Crotolaria juncea fibres by an alkaline pectin lyase from Fusarium oxysporum MTCC 1755	2017	3 Biotech	Springer	https://link.springer.com/article/10.1007/s13205-017-0750-5				? Journal of Food ?	2
JA Ellis	How well do vaccines for Bordetella bronchiseptica work in dogs	2015	A critical	cyberleninka.org	https://cyberleninka.org/article/n/1188751.pdf				? of Chromatography B	2
M Garcia, J Smolowitz	Factors Which Influence Latino Community	2016	A Cross Section of Nursing Research ?	books.google.com	https://books.google.com/books?hl=en&lr=&id=gTUlDwAAQBAJ&oi=fnd&pg=PA231&dq=bacteria+and+515+and+806+-book&ots=hkr0xDMhir&sig=CPurUBuEW0RIGi6sCjscWO9uVRs				? of environmental quality	2
EJ Krane, ET Rhodes, RE Claure, E Rowe?	Essentials of Endocrinology	2019	A Practice of Anesthesia ?	Elsevier	https://www.sciencedirect.com/science/article/pii/B9780323429740000276				3 Biotech	2
M Aucamp, M Milne, W Liebenberg	Amorphous sulfadoxine: a physical stability and crystallization kinetics study	2016	AAPS PharmSciTech	Springer	https://link.springer.com/article/10.1208/s12249-015-0436-4				ACS applied materials & ?	2
EA Archie	Social networks predict gut microbiome composition in wild baboons	2015	academia.edu		http://www.academia.edu/download/46859973/Social_networks_predict_gut_microbiome_c20160628-16293-1boqk5n.pdf				ACS chemical ?	2
C Mazatlán, I Espinoza-Valles, GJ Vora, B Lin?	Unique and conserved genome regions in Vibrio harveyi and related species in comparison with the shrimp pathogen Vibrio harveyi CAIM 1792	2015	academia.edu		http://www.academia.edu/download/41917020/Unique_and_conserved_genome_regions_in_V20160202-29600-6lmla8.pdf				ACS Sustainable ?	2
F Klessig	The GHKL ATPase MORC1 modulates species-specific plant immunity in Solanaceae 2	2015	academia.edu		http://www.academia.edu/download/44425172/pap160-Manosalva-mpmi-MORC-potato.pdf				Acta biomaterialia	2
JV Comasseto, ALM Porto	2Q1 Biocatalysis and biotransformation in Brazil: An overview	2015	academia.edu		http://www.academia.edu/download/43252708/Artigo-Biocatalysis_and_biotransformation_in_Brazil__An_overview.pdf				Advanced drug delivery ?	2
M van Loosdrecht	The relevance of phosphorus and iron chemistry to the recovery of phosphorus from wastewater: a 2	2015	academia.edu		http://www.academia.edu/download/43473761/The_Relevance_of_Phosphorus_and_Iron_Che20160307-13179-j7e3d7.pdf				Advances in Botanical Research	2
Z Yang	The Journey of Schinortriterpenoid Total Syntheses	2019	Accounts of chemical research	ACS Publications	https://pubs.acs.org/doi/abs/10.1021/acs.accounts.8b00569				Aids	2
W Albro, W Alexander	1992 Index	2016	ACE	Elsevier	https://www.sciencedirect.com/science/article/pii/S0160345015309156				Analyst	2
S Chen, X Chen, L Zhang, J Gao?	Electrochemiluminescence Detection of Escherichia coli O157:H7 Based on a Novel Polydopamine Surface Imprinted Polymer Biosensor	2017	ACS applied materials & ?	ACS Publications	https://pubs.acs.org/doi/abs/10.1021/acsami.6b12455				Annals of ?	2
Y Liu, X Qu, Q Guo, Q Sun, X Huang	QD-Biopolymer-TSPP Assembly as Efficient BiFRET Sensor for Ratiometric and Visual Detection of Zinc Ion	2017	ACS applied materials & ?	ACS Publications	https://pubs.acs.org/doi/abs/10.1021/acsami.6b14972				Antioxidants	2
G Li, C He, P Bu, H Bi, S Pan, R Sun?	Single-molecule detection reveals different roles of Skp and SurA as chaperones	2018	ACS chemical ?	ACS Publications	https://pubs.acs.org/doi/abs/10.1021/acschembio.8b00097				Applied and Environmental Microbiology	2
T Luzzatto-Knaan, AV Melnik?	Mass spectrometry uncovers the role of surfactin as an interspecies recruitment factor	2019	ACS chemical ?	ACS Publications	https://pubs.acs.org/doi/abs/10.1021/acschembio.8b01120				Applied Sciences	2
K Ming, J Kim, MJ Biondi, A Syed, K Chen, A Lam?	Integrated quantum dot barcode smartphone optical device for wireless multiplexed diagnosis of infected patients	2015	Acs Nano	ACS Publications	https://pubs.acs.org/doi/abs/10.1021/nn5072792				Aquaculture	2
T Kaminski, A Gunnarsson, S Geschwindner	Harnessing the versatility of optical biosensors for target-based small-molecule drug discovery	2016	ACS sensors	ACS Publications	https://pubs.acs.org/doi/abs/10.1021/acssensors.6b00735				Aquatic Microbial Ecology	2
S Liu, S Oshita, Y Makino, Q Wang?	Oxidative capacity of nanobubbles and its effect on seed germination	2015	ACS Sustainable ?	ACS Publications	https://pubs.acs.org/doi/abs/10.1021/acssuschemeng.5b01368				Archivos de la Sociedad Espa?ola de ?	2
L Zhang, H Lu, J Yu, E McSporran, A Khan?	Preparation of high-strength sustainable lignocellulose gels and their applications for anti-ultraviolet weathering and dye removal	2019	ACS Sustainable ?	ACS Publications	https://pubs.acs.org/doi/abs/10.1021/acssuschemeng.8b04413				arXiv preprint arXiv ?	2
L Cui, Q Lin, CS Jin, W Jiang, H Huang, L Ding?	A PEGylation-free biomimetic porphyrin nanoplatform for personalized cancer theranostics	2015	ACS ?	ACS Publications	https://pubs.acs.org/doi/abs/10.1021/acsnano.5b01077				Asian journal of ?	2
Z Mao, P Li, M Wu, H Bachman, N Mesyngier, X Guo?	Enriching Nanoparticles via Acoustofluidics	2017	ACS ?	ACS Publications	https://pubs.acs.org/doi/abs/10.1021/acsnano.6b06784				Autophagy	2
KT Hassan, J Wang, X Han, JJ Sharp, GA Bhaduri?	Catalytic Performance of Nickel Nanowires Immobilized in Silica Aerogels for the CO2 Hydration Reaction	2019	ACS ?	ACS Publications	https://pubs.acs.org/doi/abs/10.1021/acsomega.8b03361				Biochemical and ?	2
G Bhattarai, SB Poudel, SH Kook, JC Lee	Resveratrol prevents alveolar bone loss in an experimental rat model of periodontitis	2016	Acta biomaterialia	Elsevier	https://www.sciencedirect.com/science/article/pii/S1742706115301616				Biochemical ?	2
LC Xu, Z Li, Z Tian, C Chen, HR Allcock, CA Siedlecki	A new textured polyphosphazene biomaterial with improved blood coagulation and microbial infection responses	2018	Acta biomaterialia	Elsevier	https://www.sciencedirect.com/science/article/pii/S1742706117307535				Biochimica et Biophysica Acta (BBA)-General Subjects	2
E Borazan, L Yilmaz, A Aytekin, G Gökaslan?	A rare case of non-traumatic acute intraabdominal hemorrhage: ruptured superior mesenteric artery aneurysm	2018	Acta Chirurgica ?	Taylor & Francis	https://www.tandfonline.com/doi/abs/10.1080/00015458.2017.1302702				Biochimica et Biophysica Acta (BBA)-Molecular and ?	2
OE Bryzgunova, PP Laktionov	Extracellular nucleic acids in urine: sources, structure, diagnostic potential	2015	Acta Naturae (<U+0430><U+043D><U+0433><U+043B><U+043E><U+044F><U+0437><U+044B><U+0447><U+043D><U+0430><U+044F> ?	cyberleninka.ru	https://cyberleninka.ru/article/n/extracellular-nucleic-acids-in-urine-sources-structure-diagnostic-potential				Biochimica et Biophysica Acta ?	2
L Ding, M Zhao, M Yu, L Li, CY Huang	Biomarker assessments of sources and environmental implications of organic matter in sediments from potential cold seep areas of the northeastern South China Sea	2017	Acta Oceanologica Sinica	Springer	https://link.springer.com/article/10.1007/s13131-017-1068-1				Biogeosciences ?	2
DG Hardie	Regulation of AMP-activated protein kinase by natural and synthetic activators	2016	Acta Pharmaceutica Sinica B	Elsevier	https://www.sciencedirect.com/science/article/pii/S2211383515000891				biogeosciences-discuss.net	2
EC Ienco, D Orsucci, V Montano, E Ferrari?	NEWS and VIEWS: mitochondrial encephalomyopathies	2016	Acta ?	ncbi.nlm.nih.gov	https://www.ncbi.nlm.nih.gov/pmc/articles/PMC5416741/				Bioinformatics	2
FME Franssen, LEGW Vanfleteren	Differential diagnosis and impact of cardiovascular comorbidities and pulmonary embolism during COPD exacerbations	2017	Acute Exacerbations of ?	books.google.com	https://books.google.com/books?hl=en&lr=&id=4KIyDwAAQBAJ&oi=fnd&pg=PA114&dq=bacteria+and+515+and+806+-book&ots=ClRxlykT6f&sig=4g4pgECcohXVXgjn0YPcouqBX5A				Biological and ?	2
F Valenza, JA Frank, Y Imai?	Pathogenesis of ventilator-induced lung injury	2016	Acute Respir Distr ?	books.google.com	https://books.google.com/books?hl=en&lr=&id=aVrvBQAAQBAJ&oi=fnd&pg=PA109&dq=bacteria+and+515+and+806+-book&ots=hGL8y_GyZl&sig=gUch2aLfWbQdDItOiITzpWWSxPQ				Biological ?	2
AS Slutsky, Y Imai, JA Frank?	Pathogenesis of Ventilator-Induced Lung Injury	2016	Acute Respiratory Distress ?	taylorfrancis.com	https://www.taylorfrancis.com/books/e/9781420088410/chapters/10.3109/9781420088410-8				Biology	2
D Toxoid, T Toxoid, A Aegypti, A Zone, ASF Rate?	3rd Party Evaluation 111 7-Star Doctor 16 18 Priority Health Problems 200 ?-Thalassemia 909	2016	Adolescence	researchgate.net	https://www.researchgate.net/profile/Muhammad_Siddiqui56/publication/310480272_Index-CP_1/links/582f5fcd08ae102f072f3510/Index-CP-1.pdf				Biology and fertility of ?	2
BO Villoutreix, O Taboureau	Computational investigations of hERG channel blockers: New insights and current predictive models	2015	Advanced drug delivery reviews	Elsevier	https://www.sciencedirect.com/science/article/pii/S0169409X15000228				Biomaterials	2
NG Kotla, S Rana, G Sivaraman, O Sunnapu?	Bioresponsive drug delivery systems in intestinal inflammation: State-of-the-art and future perspectives	2018	Advanced drug delivery ?	Elsevier	https://www.sciencedirect.com/science/article/pii/S0169409X18301601				Biophysical journal	2
X Murgia, B Loretz, O Hartwig, M Hittinger?	The role of mucus on drug transport and its potential to affect therapeutic outcomes	2018	Advanced drug delivery ?	Elsevier	https://www.sciencedirect.com/science/article/pii/S0169409X17302338				Bioresource technology	2
T Shafee, K Harris, M Anderson	Biosynthesis of cyclotides	2015	Advances in Botanical Research	Elsevier	https://www.sciencedirect.com/science/article/pii/S0065229615000609				Biotechnology	2
G Tanifuji, NT Onodera	Cryptomonads: A Model Organism Sheds Light on the Evolutionary History of Genome Reorganization in Secondary Endosymbioses	2017	Advances in Botanical Research	Elsevier	https://www.sciencedirect.com/science/article/pii/S0065229617300526				Brazilian Journal of ?	2
D Pinkaew, K Fujise	Fortilin: A Potential Target for the Prevention and Treatment of Human Diseases	2017	Advances in clinical chemistry	Elsevier	https://www.sciencedirect.com/science/article/pii/S0065242317300483				Cancer letters	2
G Mancinelli, C Mulder	Detrital dynamics and cascading effects on supporting ecosystem services	2015	Advances in Ecological Research	Elsevier	https://www.sciencedirect.com/science/article/pii/S0065250415000306				Carbohydrate polymers	2
JA Lucas	Fungi, Food Crops, and Biosecurity: Advances and Challenges	2017	Advances in Food Security and Sustainability	Elsevier	https://www.sciencedirect.com/science/article/pii/S2452263517300071				Cell Stress and Chaperones	2
M Moryl	Egzopolimery macierzy biofilmu jako czynniki wirulencji mikroorganizm?w w rozwoju chor?b czlowieka.	2015	Advances in Hygiene & Experimental Medicine ?	phmd.pl	http://www.phmd.pl/fulltxt.php?ICID=1192026				Cellulose-Reinforced ?	2
T Kowalczyk, M Lucka, J Szemraj?	Kultury korzeni wlosnikowatych zr?dlem cennych biofarmaceutyk?w.	2016	Advances in Hygiene & ?	phmd.pl	http://www.phmd.pl/fulltxt.php?ICID=1192186				Chemical Engineering Journal	2
D Pakalniškyte, BU Schraml	Tissue-specific diversity and functions of conventional dendritic cells	2017	Advances in immunology	Elsevier	https://www.sciencedirect.com/science/article/pii/S0065277617300032				Chemical Society ?	2
V DiNardo, A Conte, F Finelli?	Exercise and Skin	2019	Advances in Integrative ?	books.google.com	https://books.google.com/books?hl=en&lr=&id=UyyFDwAAQBAJ&oi=fnd&pg=PA367&dq=bacteria+and+515+and+806+-book&ots=kjbN3a94tj&sig=uWzrvT3_rDocqO74cMZeZ2XNXkI				Ci?ncia e ?	2
R Karunanithi, AA Szogi, N Bolan, R Naidu?	Phosphorus recovery and reuse from waste streams	2015	Advances in ?	Elsevier	https://www.sciencedirect.com/science/article/pii/S0065211314000443				Citeseer	2
SP Phadatare, M Momin, P Nighojkar?	A comprehensive review on dry eye disease: diagnosis, medical management, recent developments, and future challenges	2015	Advances in ?	hindawi.com	https://www.hindawi.com/archive/2015/704946/abs/				Clinical ?	2
CC Ezemba, CA Ozokpo, VN Anakwenze?	Lysine Production of Microbacterium lacticum by Submerged Fermentation Using Various Hydrocarbon, Sugar and Nitrogen Sources	2016	Advances in ?	file.scirp.org	http://file.scirp.org/pdf/AiM_2016090714220998.pdf				Colloids and Surfaces B ?	2
RE Scherr, KD Laugero, DJ Graham?	Innovative techniques for evaluating behavioral nutrition interventions	2017	Advances in ?	academic.oup.com	https://academic.oup.com/advances/article-abstract/8/1/113/4566590				Computational biology and chemistry	2
J Carvajal, M Carvajal, G Hernández	Back to Basics: Could the Preoperative Skin Antiseptic Agent Help Prevent Biofilm-Related Capsular Contracture?	2018	Aesthetic surgery journal	academic.oup.com	https://academic.oup.com/asj/advance-article-abstract/doi/10.1093/asj/sjy216/5077082				Coordination Chemistry ?	2
NC Mabasa, PJ Britz, CLW Jones?	Effect of graded levels of dietary carbohydrate on growth, feed utilisation and intestinal microbial community structure in dusky kob Argyrosomus japonicus fed a ?	2018	African Journal of Marine ?	Taylor & Francis	https://www.tandfonline.com/doi/abs/10.2989/1814232X.2018.1503969				Critical ?	2
L Shi, Z Ji, Y Li, Y Li, C Guo	Antioxidant and antibacterial activity of Toddalia asiatica (Linn) Lam root extracts	2015	African Journal of Traditional, Complementary ?	ajol.info	https://www.ajol.info/index.php/ajtcam/article/view/125279				Current drug targets	2
JC Rodr?guez-Alba, L Santos-Argumedo	G. Lopez-Herrera, JL Maravillas-Montero	2015	Agammaglobulinemia	Springer	https://link.springer.com/content/pdf/10.1007/978-3-319-22714-6.pdf#page=107				Current opinion in biotechnology	2
R G?mez-Sintes, MD Ledesma, P Boya	Lysosomal cell death mechanisms in aging	2016	Ageing research reviews	Elsevier	https://www.sciencedirect.com/science/article/pii/S1568163716300241				Current opinion in chemical biology	2
J Siddharth, A Chakrabarti, A Pannerec, S Karaz?	Aging and sarcopenia associate with specific interactions between gut microbes, serum biomarkers and host physiology in rats	2017	Aging (Albany ?	ncbi.nlm.nih.gov	https://www.ncbi.nlm.nih.gov/pmc/articles/PMC5559170/				Current opinion in microbiology	2
D Liu, L Xu, X Zhang, C Shi, S Qiao, Z Ma?	Snapshot: Implications for mTOR in Aging-related Ischemia/Reperfusion Injury	2019	Aging and ?	ncbi.nlm.nih.gov	https://www.ncbi.nlm.nih.gov/pmc/articles/PMC6345330/				Current Organic ?	2
D Plaza-Bonilla, JM Nolot, D Raffaillac?	Cover crops mitigate nitrate leaching in cropping systems including grain legumes: field evidence and model simulations	2015	Agriculture, Ecosystems & ?	Elsevier	https://www.sciencedirect.com/science/article/pii/S0167880915300050				Dental ?	2
T Edwards, J Howieson, B Nutt, R Yates?	A ley-farming system for marginal lands based upon a self-regenerating perennial pasture legume	2019	Agronomy for ?	Springer	https://link.springer.com/article/10.1007/s13593-019-0558-2				Diagnostics to Pathogenomics of Sexually ?	2
JE Hood, SE Buskin, JC Dombrowski, DA Kern?	Dramatic increase in preexposure prophylaxis use among MSM in Washington state	2016	Aids	ingentaconnect.com	https://www.ingentaconnect.com/content/wk/aids/2016/00000030/00000003/art00020				Drug design ?	2
Z Luo, E Ogunrinde, M Li, L Zhang, L Martin, Z Zhou?	Increased influenza-specific antibody avidity in HIV-infected women compared with HIV-infected men on antiretroviral therapy	2019	Aids	journals.lww.com	https://journals.lww.com/aidsonline/Fulltext/2019/01020/Increased_influenza_specific_antibody_avidity_in.4.aspx				Drug discovery today	2
MJ Giganti, PM Luz, Y Caro-Vega, C Cesar?	A comparison of seven Cox regression-based models to account for heterogeneity across multiple HIV treatment cohorts in Latin America and the Caribbean	2015	AIDS research and ?	liebertpub.com	https://www.liebertpub.com/doi/abs/10.1089/AID.2014.0241				ecology	2
J Rubaihayo, NM Tumwesigye?	Trends in prevalence of diarrhoea, Kaposi's sarcoma, bacterial pneumonia, malaria and geohelminths among HIV positive individuals in Uganda	2015	AIDS research ?	aidsrestherapy.biomedcentral.com	https://aidsrestherapy.biomedcentral.com/articles/10.1186/s12981-015-0060-0				Ecotoxicology and environmental ?	2
NAH Ramli, SK Zaaba, MT Mustaffa?	Review on prevention of bacterial adhesion on contact lens using plasma treatment	2017	AIP Conference ?	aip.scitation.org	https://aip.scitation.org/doi/abs/10.1063/1.4978832				Electrochimica Acta	2
AM Spring, KM Docherty?	A Method for Collecting Atmospheric Microbial Samples From Set Altitudes for Use With Next-Generation Sequencing Techniques to Characterize Communities	2018	Air, Soil and Water ?	journals.sagepub.com	https://journals.sagepub.com/doi/abs/10.1177/1178622118788871				Encyclopedia of Metagenomics: Genes ?	2
PR Liu, T Wang, ZY Yang, Y Hong, YL Hou	Long-chain poly-arginine functionalized porous Fe3O4 microspheres as magnetic flocculant for efficient harvesting of oleaginous microalgae	2017	Algal research	Elsevier	https://www.sciencedirect.com/science/article/pii/S2211926417302357				Energy conversion and ?	2
N Deconinck, K Muylaert, W Ivens, D Vandamme	Innovative harvesting processes for microalgae biomass production: A perspective from patent literature	2018	Algal research	Elsevier	https://www.sciencedirect.com/science/article/pii/S2211926417308512				Environmental science & technology	2
M Mart?nez-Sanz, LG G?mez-Mascaraque?	Production of unpurified agar-based extracts from red seaweed Gelidium sesquipedale by means of simplified extraction protocols	2019	Algal Research	Elsevier	https://www.sciencedirect.com/science/article/pii/S2211926418309123				Environmental Science and Pollution Research	2
H Tashiro, SA Shore	Obesity and severe asthma	2018	Allergology International	Elsevier	https://www.sciencedirect.com/science/article/pii/S1323893018301588				Environmental Science: Nano	2
A OverStitch	AKT, 1628 AL amyloidosis, 1107 AL hepatic amyloidosis, 828 Alanine aminotransferase (ALT), 2058 Alarm symptoms, 2282	2015	Am J Gastroenterol	nature.com	https://www.nature.com/ajg/journal/v110/n1s/pdf/ajg2015267a.pdf?origin=ppub				European Polymer ?	2
UKE Green	Blood Donation Guide Contact Search	2019	AM J HUM GENET	uke.de	http://www.uke.de/english/departments-institutes/departments/ii.-medical-clinic-and-polyclinic/research/publications/				Experimental and ?	2
WJ GA, J Weis, H Azzedine, I Katona, JM Schröder?	Institute of Neuropathology, RWTH Aachen University Hospital	2016	Am J Hum ?	ukaachen.de	https://www.ukaachen.de/fileadmin/files/institute/neuropathologie/ff_Publications_Institute_of_Neuropathology_since_2004.pdf				Fish & shellfish immunology	2
C Tostes, FS Carneiro	Articles in PresS. Am J Physiol Regul Integr Comp Physiol (February 11, 2015). doi: 10.1152/ajpregu. 00150.2014	2015	Am J Physiol Regul Integr Comp Physiol	academia.edu	http://www.academia.edu/download/46550273/Toll-like_Receptor_9_TLR9_Plays_a_Key_20160616-12431-1j20v5p.pdf				Food & function	2
K Ininbergs, B Bergman, J Larsson, M Ekman	Microbial metagenomics in the Baltic Sea: recent advancements and prospects for environmental monitoring	2015	Ambio	Springer	https://link.springer.com/article/10.1007/s13280-015-0663-7				Food and bioprocess ?	2
CM Rerucha, JT Ewing?	Acute Hand Infections.	2019	American Family ?	search.ebscohost.com	http://search.ebscohost.com/login.aspx?direct=true&profile=ehost&scope=site&authtype=crawler&jrnl=0002838X&AN=134306721&h=aFM0wq1K%2B59BeLfnUNP2GcOvpMuLjtVGMk2mLu5PoS3Mgf9fdqBBaHtl1IrHr13nVsOzJp9I13yKndVzhdj3sA%3D%3D&crl=c				Food Science and ?	2
MF Dick, CG Guglielmo	Dietary polyunsaturated fatty acids influence flight muscle oxidative capacity, but not endurance flight performance in a migratory songbird	2019	American Journal of Physiology ?	physiology.org	https://www.physiology.org/doi/abs/10.1152/ajpregu.00206.2018				Free Radical Biology ?	2
HW Morrison, JA Filosa	Stroke and the neurovascular unit: glial cells, sex differences and hypertension	2019	American Journal of Physiology-Cell ?	physiology.org	https://www.physiology.org/doi/abs/10.1152/ajpcell.00333.2018				Fuel	2
A Faro, RE Wood, MS Schechter, AB Leong?	Official American Thoracic Society technical standards: flexible airway endoscopy in children	2015	American journal of ?	atsjournals.org	https://www.atsjournals.org/doi/abs/10.1164/rccm.201503-0474ST				Gastroenterology	2
DA Kieffer, BD Piccolo, ND Vaziri, S Liu?	Resistant starch alters gut microbiome and metabolomics profiles concurrent with amelioration of chronic kidney disease in rats	2016	American journal of ?	physiology.org	https://www.physiology.org/doi/abs/10.1152/ajprenal.00513.2015				Geomicrobiology Journal	2
MA Ward, JF Pierre, RF Leal, Y Huang?	Insights into the pathogenesis of ulcerative colitis from a murine model of stasis-induced dysbiosis, colonic metaplasia, and genetic susceptibility	2016	American journal of ?	physiology.org	https://www.physiology.org/doi/abs/10.1152/ajpgi.00017.2016				Geomicrobiology ?	2
SC Ranganathan, GL Hall, PD Sly, SM Stick?	Early lung disease in infants and preschool children with cystic fibrosis. What have we learned and what should we do about it?	2017	American journal of ?	atsjournals.org	https://www.atsjournals.org/doi/abs/10.1164/rccm.201606-1107CI				Handbook of Behavioral Neuroscience	2
PT Sangild, RL Shen, PEL Pontoppidan?	Animal models of chemotherapy-induced mucositis: translational relevance and challenges	2017	American journal of ?	physiology.org	https://www.physiology.org/doi/abs/10.1152/ajpgi.00204.2017				iconceptpress.com	2
S Greenbaum, G Greenbaum, J Moran-Gilad?	Ecological dynamics of the vaginal microbiome in relation to health and disease	2018	American journal of ?	physiology.org	https://www.sciencedirect.com/science/article/pii/S0002937818321148				Ife Journal of ?	2
P Sarkar, T Saha, IA Sheikh, S Chakraborty?	Zinc ameliorates intestinal barrier dysfunctions in shigellosis by reinstating claudin-2 and-4 on the membranes	2018	American journal of ?	physiology.org	https://www.physiology.org/doi/abs/10.1152/ajpgi.00092.2018				Immunobiology	2
CJ Britto, N Niu, S Khanal, L Huleihel?	BPIFA1 Regulates Lung Neutrophil Recruitment and Interferon Signaling During Acute Inflammation	2018	American journal of ?	physiology.org	https://www.physiology.org/doi/abs/10.1152/ajplung.00056.2018				infection control & ?	2
LES de Groot, TA van der Veen?	Oxidative stress and macrophages: driving forces behind exacerbations of asthma and chronic obstructive pulmonary disease?	2018	American journal of ?	physiology.org	https://www.physiology.org/doi/abs/10.1152/ajplung.00456.2018				Insects	2
B Pfanzagl, VF Zevallos, D Schuppan?	Histamine causes influx via T-type voltage-gated calcium channels in an enterochromaffin tumor cell line: potential therapeutic target in adverse food reactions	2018	American journal of ?	physiology.org	https://www.physiology.org/doi/abs/10.1152/ajpgi.00261.2018				interactions	2
P Hartmann, H Chu, Y Duan?	Gut microbiota in liver disease: Too much is harmful, nothing at all is not helpful either	2019	American journal of ?	physiology.org	https://www.physiology.org/doi/abs/10.1152/ajpgi.00370.2018				Interface ?	2
CB Enns, JCS Harding, ME Loewen	Decreased Electrogenic Anionic Secretory Response in the Porcine Colon Following in vivo Challenge with Brachyspira spp. Supports an Altered Mucin ?	2019	American journal of ?	physiology.org	https://www.physiology.org/doi/abs/10.1152/ajpgi.00348.2018				Iranian Journal of ?	2
C Dendle, PY Gan, KR Polkinghorne?	Natural killer cell function predicts severe infection in kidney transplant recipients	2019	American journal of ?	physiology.org	https://onlinelibrary.wiley.com/doi/abs/10.1111/ajt.14900				JAMA	2
AM Chandler, SA Center, JF Randolph?	Reference limits for hepatic bile duct-to-arteriole and bile duct-to-portal tract ratios in healthy cats	2019	American journal of ?	physiology.org	https://avmajournals.avma.org/doi/abs/10.2460/ajvr.80.1.15				JCI ?	2
X Cui, W Xu, P Neupane?	B. anthracis Lethal Toxin but not Edema Toxin, Increases Pulmonary Artery Pressure and Permeability in Isolated Perfused Rat Lungs	2019	American journal of ?	physiology.org	https://www.physiology.org/doi/abs/10.1152/ajpheart.00685.2018				Journal of Biological ?	2
BK Rodino-Janeiro, C Pardo-Camacho?	Mucosal RNA and Protein Expression as the next frontier in IBS: abnormal function despite morphologically intact small intestinal Mucosa	2019	American journal of ?	physiology.org	https://www.physiology.org/doi/abs/10.1152/ajpgi.00186.2018				Journal of clinical microbiology	2
PD Finn, D Rodriguez, J Kohler, Z Jiang?	Intestinal TGR5 agonism improves hepatic steatosis and insulin sensitivity in Western diet-fed mice	2019	American journal of ?	physiology.org	https://www.physiology.org/doi/abs/10.1152/ajpgi.00300.2018				Journal of dairy science	2
R Rafikov, ML McBride, M Zemskova?	INOSITOL MONOPHOSPHATASE 1 (IMPA1) AS A NOVEL INTERACTING PARTNER OF RAGE IN PULMONARY HYPERTENSION	2019	American journal of ?	physiology.org	https://www.physiology.org/doi/abs/10.1152/ajplung.00393.2018				Journal of economic ?	2
J Hang, J Lasenby, A Li	CSCI 2015	2015	american-cse.org		https://american-cse.org/csci2015/data/9795zTOC.pdf				Journal of experimental botany	2
M Lima	Cutaneous primary B-cell lymphomas: from diagnosis to treatment	2015	Anais brasileiros de dermatologia	SciELO Brasil	http://www.scielo.br/scielo.php?pid=S0365-05962015000500687&script=sci_arttext				Journal of food science ?	2
AK Myakalwar, SK Anubham, SK Paidi, I Barman?	Real-time fingerprinting of structural isomers using laser induced breakdown spectroscopy	2016	Analyst	pubs.rsc.org	https://pubs.rsc.org/en/content/articlehtml/2016/an/c6an00408c				Journal of General ?	2
Z Liu, Y Ma, B Tian, C Li, Y Jiang, N Manzoor, Y Liu	Selection and community analysis of halophilic mixed exoelectrogens from salt lake soils	2018	Analyst	pubs.rsc.org	https://pubs.rsc.org/en/content/articlehtml/2018/an/c8an00809d				Journal of immunology ?	2
Y Wang, Y Han, E Fan, K Zhang	Analytical strategies used to identify the readers of histone modifications: a review	2015	Analytica chimica acta	Elsevier	https://www.sciencedirect.com/science/article/pii/S0003267015008661				Journal of leukocyte biology	2
L Pinto, CHD Nieto, MA Z?n, H Fernández?	Handling time misalignment and rank deficiency in liquid chromatography by multivariate curve resolution: quantitation of five biogenic amines in fish	2016	Analytica chimica acta	Elsevier	https://www.sciencedirect.com/science/article/pii/S0003267015013227				Journal of leukocyte ?	2
MH Zainal-Abidin, M Hayyan, A Hayyan?	New horizons in the extraction of bioactive compounds using deep eutectic solvents: a review	2017	Analytica chimica acta	Elsevier	https://www.sciencedirect.com/science/article/pii/S0003267017306049				Journal of microbiology ?	2
W Feng, M Li, Y Sun, G Feng	Near-infrared fluorescent turn-on probe with a remarkable large Stokes shift for imaging selenocysteine in living cells and animals	2017	Analytical chemistry	ACS Publications	https://pubs.acs.org/doi/abs/10.1021/acs.analchem.7b00824				Journal of Oceanology and Limnology	2
H Duan, R Zhu, X Yao, E Lewis	Sensitive variables extraction, non-destructive detection and visualization of total viable count (TVC) and pH in vacuum packaged lamb using hyperspectral ?	2017	Analytical Methods	pubs.rsc.org	https://pubs.rsc.org/en/content/articlehtml/2017/ay/c6ay03321k				Journal of pediatric ?	2
RB Channon, MB Joseph, E Bitziou?	Electrochemical flow injection analysis of hydrazine in an excess of an active pharmaceutical ingredient: achieving pharmaceutical detection limits electrochemically	2015	Analytical ?	ACS Publications	https://pubs.acs.org/doi/abs/10.1021/acs.analchem.5b02719				Journal of Plant ?	2
E Akbari, Z Buntat, M Nilashi, A Afroozeh?	ISVR modeling of an interferon gamma (IFN-<U+03B3>) biosensor based on graphene	2016	Analytical ?	pubs.rsc.org	https://pubs.rsc.org/en/content/articlehtml/2016/ay/c6ay01225f				Journal of Shellfish Research	2
L Chen, Y Shan, Y Weng, Z Sui, X Zhang?	Hydrophobic tagging-assisted N-termini enrichment for in-depth N-terminome analysis	2016	Analytical ?	ACS Publications	https://pubs.acs.org/doi/abs/10.1021/acs.analchem.6b02453				Journal of Swine Health ?	2
L Cheng, GR Edwards, RJ Dewhurst, AM Nicol?	The effect of dietary water soluble carbohydrate to nitrogen partitioning and isotopic fractionation of lactating goats offered a high-nitrogen diet	2015	Animal	openaccess.sruc.ac.uk	http://openaccess.sruc.ac.uk/handle/11262/10880				Journal of the American Academy of Dermatology	2
B Sarmadi, Y Rouzbehan, J Rezaei	Influences of growth stage and nitrogen fertilizer on chemical composition, phenolics, in situ degradability and in vitro ruminal variables in amaranth forage	2016	Animal Feed Science and ?	Elsevier	https://www.sciencedirect.com/science/article/pii/S0377840116300967				Journal of the American ?	2
M Sharifi, A Taghizadeh, AA Khadem?	Effects of nitrate supplementation and forage level on gas production, nitrogen balance and dry-matter degradation in sheep	2019	Animal Production ?	CSIRO	http://www.publish.csiro.au/an/AN17759				Journal of The Royal ?	2
AM Guggisberg, AY Gandhi, SJ Erlinger, EF Merino?	Suppressor screen connects HAD protein function to metabolic control in Plasmodium falciparum 2	2017	Ann M ?	biorxiv.org	https://www.biorxiv.org/content/biorxiv/early/2018/06/18/155523.full-text.pdf				Journal of theoretical biology	2
K Sroczynska, M Claro, P Range?	Habitat-specific benthic metabolism in a Mediterranean-type intermittent stream	2016	Annales de ?	limnology-journal.org	https://www.limnology-journal.org/articles/limn/abs/2016/01/limn150070/limn150070.html				Journal of tissue ?	2
O Bonczek, A Zakovska, L Vargová?	Identification of Borrelia burgdorferi genospecies isolated from Ixodes ricinus ticks in the South Moravian region of the Czech Republic	2015	Annals of Agricultural and ?	agro.icm.edu.pl	http://agro.icm.edu.pl/agro/element/bwmeta1.element.agro-be1fa26a-9064-49a9-890e-24117a8ece44/c/fulltext240637.pdf				Kendig's Disorders of the Respiratory Tract in ?	2
I Kaddoura, G Abu-Sittah, A Ibrahim?	Burn injury: review of pathophysiology and therapeutic modalities in major burns	2017	Annals of burns and ?	ncbi.nlm.nih.gov	https://www.ncbi.nlm.nih.gov/pmc/articles/PMC5627559/				Lasers in Medical ?	2
MA Gomri, TEM Khaldi, K Kharroub	Analysis of the diversity of aerobic, thermophilic endospore-forming bacteria in two Algerian hot springs using cultural and non-cultural methods	2018	Annals of Microbiology	Springer	https://link.springer.com/article/10.1007/s13213-018-1401-8				Marine pollution ?	2
JJ Drinane, MJ Kortes, RS Bergman?	Evaluation of antibiotic irrigation versus saline irrigation in reducing the long-term incidence and severity of capsular contraction after primary augmentation ?	2016	Annals of plastic ?	journals.lww.com	https://journals.lww.com/annalsplasticsurgery/Abstract/2016/07000/Evaluation_of_Antibiotic_Irrigation_Versus_Saline.8.aspx				Mediators of inflammation	2
AI Ritchie, HA Farne, A Singanayagam?	Pathogenesis of viral infection in exacerbations of airway disease	2015	Annals of the ?	atsjournals.org	https://www.atsjournals.org/doi/abs/10.1513/AnnalsATS.201503-151AW				Metabolomics	2
G Poulakou, S Lagou?	New treatments of multidrug-resistant Gram-negative ventilator-associated pneumonia	2018	Annals of ?	ncbi.nlm.nih.gov	https://www.ncbi.nlm.nih.gov/pmc/articles/PMC6275416/				Microbial ecology	2
M van Steenberghe, T Schubert?	Decellularized and Secured Porcine Arteries with NaOH-based Process: Proof of Concept	2018	Annals of ?	annalsofvascularsurgery.com	https://www.annalsofvascularsurgery.com/article/S0890-5096(18)30187-0/abstract				Microbiology	2
N Wiedemann, N Pfanner	Mitochondrial machineries for protein import and assembly	2017	Annual review of biochemistry	annualreviews.org	https://www.annualreviews.org/doi/abs/10.1146/annurev-biochem-060815-014352				Molecular and Cellular Biology	2
SM Gruner, EE Lattman	Biostructural science inspired by next-generation X-ray sources	2015	Annual review of biophysics	annualreviews.org	https://www.annualreviews.org/doi/abs/10.1146/annurev-biophys-060414-033813				Molecular nutrition & ?	2
S Banwart	Understanding Soil Multifunctions Using Critical Zone Science	2017	Annual Review of Earth and Planetary Sciences	annualreviews.org	https://www.annualreviews.org/doi/pdf/10.1146/annurev-earth-063016-020544				Molecular Plant-Microbe Interactions	2
UN Nielsen, DH Wall, J Six	Soil biodiversity and the environment	2015	Annual Review of Environment and ?	annualreviews.org	https://www.annualreviews.org/doi/abs/10.1146/annurev-environ-102014-021257				Molecular systems ?	2
ML Bobbin, JJ Rossi	RNA interference (RNAi)-based therapeutics: delivering on the promise?	2016	Annual review of pharmacology and ?	annualreviews.org	https://www.annualreviews.org/doi/abs/10.1146/annurev-pharmtox-010715-103633				Nanotoxicology	2
J Fosu-Nyarko, MGK Jones	Advances in understanding the molecular mechanisms of root lesion nematode host interactions	2016	Annual Review of Phytopathology	annualreviews.org	https://www.annualreviews.org/doi/abs/10.1146/annurev-phyto-080615-100257				Nature chemical biology	2
J Paez Valencia, K Goodman?	Endocytosis and endosomal trafficking in plants	2016	Annual review of plant ?	annualreviews.org	https://www.annualreviews.org/doi/abs/10.1146/annurev-arplant-043015-112242				Nature methods	2
LM Shulman, I Davidson	Viruses with circular single-stranded DNA genomes are everywhere!	2017	Annual review of virology	annualreviews.org	https://www.annualreviews.org/doi/abs/10.1146/annurev-virology-101416-041953				Nature Reviews Genetics	2
JJ O'Shea, DM Schwartz, AV Villarino?	The JAK-STAT pathway: impact on human disease and therapeutic intervention	2015	Annual review of ?	annualreviews.org	https://www.annualreviews.org/doi/abs/10.1146/annurev-med-051113-024537				Nature Reviews Microbiology	2
GT Westermark, M F?ndrich?	AA amyloidosis: pathogenesis and targeted therapy	2015	Annual Review of ?	annualreviews.org	https://www.annualreviews.org/doi/abs/10.1146/annurev-pathol-020712-163913				Nucleic acids research	2
DG Bourne, KM Morrow?	Insights into the coral microbiome: underpinning the health and resilience of reef ecosystems	2016	Annual Review of ?	annualreviews.org	https://www.annualreviews.org/doi/abs/10.1146/annurev-micro-102215-095440				Nutrici?n ?	2
DA Rhodes, W Reith, J Trowsdale	Regulation of immunity by butyrophilins	2016	Annual review of ?	annualreviews.org	https://www.annualreviews.org/doi/abs/10.1146/annurev-immunol-041015-055435				Oecologia	2
RNC Guedes, G Smagghe, JD Stark?	Pesticide-induced stress in arthropod pests for optimized integrated pest management programs	2016	Annual review of ?	annualreviews.org	https://www.annualreviews.org/doi/abs/10.1146/annurev-ento-010715-023646				Oncology ?	2
T Höfer, K Busch, K Klapproth?	Fate mapping and quantitation of hematopoiesis in vivo	2016	Annual review of ?	annualreviews.org	https://www.annualreviews.org/doi/abs/10.1146/annurev-immunol-032414-112019				Parasitology	2
ML Yarmush, M D'Alessandro?	Regulation of energy homeostasis after gastric bypass surgery	2017	Annual review of ?	annualreviews.org	https://www.annualreviews.org/doi/abs/10.1146/annurev-bioeng-071813-105140				Parasitology research	2
AA Heller, SY Lockwood, TM Janes?	Technologies for measuring pharmacokinetic profiles	2018	Annual Review of ?	annualreviews.org	https://www.annualreviews.org/doi/abs/10.1146/annurev-anchem-061417-125611				Pediatric ?	2
AD Smith, KS Panickar, JF Urban Jr?	Impact of Micronutrients on the Immune Response of Animals	2018	Annual review of ?	annualreviews.org	https://www.annualreviews.org/doi/abs/10.1146/annurev-animal-022516-022914				Pedosphere	2
E Tutucci, NM Livingston, RH Singer?	Imaging mRNA in vivo, from birth to death	2018	Annual review of ?	annualreviews.org	https://www.annualreviews.org/doi/abs/10.1146/annurev-biophys-070317-033037				Pesquisa Veterinária ?	2
PM Novis, J Aislabie, S Turner, M McLeod	Chlorophyta, Xanthophyceae and Cyanobacteria in Wright Valley, Antarctica	2015	Antarctic Science	cambridge.org	https://www.cambridge.org/core/journals/antarctic-science/article/chlorophyta-xanthophyceae-and-cyanobacteria-in-wright-valley-antarctica/F684B1F5302517D3032548EDE0448F24				Pharmaceutics	2
MA Ghannoum	20 Human Hyalohyphomycoses: A Review of Human Infections Due to Acremonium spp., Paecilomyces spp., Penicillium spp., and Scopulariopsis spp.	2016	Antifungal Therapy	books.google.com	https://books.google.com/books?hl=en&lr=&id=kk_vBQAAQBAJ&oi=fnd&pg=PA327&dq=bacteria+and+515+and+806+-book&ots=YYRaz3O9sH&sig=sg9rzzFmPN742VgQfnSs2Q85oVk				Photosynthesis ?	2
K van Loon, AF Voor, MC Vos	Clinical epidemiology of carbapenem-resistant Enterobacteriaceae: a systematic review and meta-analyses	2017	Antimicrobial Agents and ?	Am Soc Microbiol	https://aac.asm.org/content/early/2017/10/10/AAC.01730-17				Physiological reviews	2
K van Loon, AF Voor, MC Vos	A systematic review and meta-analyses of the clinical epidemiology of carbapenem-resistant Enterobacteriaceae	2018	Antimicrobial agents and ?	Am Soc Microbiol	https://aac.asm.org/content/62/1/e01730-17.short				Phytobiomes	2
R Kebriaei, SA Rice, KC Stamper?	Dalbavancin Alone and in Combination with Ceftaroline against Four Different Phenotypes of Staphylococcus aureus in a PK/PD Model	2019	Antimicrobial agents and ?	Am Soc Microbiol	https://aac.asm.org/content/early/2019/01/17/AAC.01743-18.abstract				Phytochemistry	2
CJE Pee, V Pader, EVK Ledger?	A FASII inhibitor prevents staphylococcal evasion of daptomycin by inhibiting phospholipid decoy production	2019	Antimicrobial agents and ?	Am Soc Microbiol	https://aac.asm.org/content/early/2019/01/30/AAC.02105-18.abstract				Plant molecular ?	2
F Cappiello, A Di Grazia, SZ Li-av, S Scali?	Esculentin-1a-derived peptides promote clearance of P. aeruginosa internalized in cystic fibrosis bronchial cells as well as lung cells migration: Biochemical ?	2016	Antimicrobial Agents ?	Am Soc Microbiol	https://aac.asm.org/content/early/2016/09/20/AAC.00904-16				Plant Science	2
P Moine, SW Mueller, JA Schoen?	Cefoxitin for Perioperative Surgical Prophylaxis in Obese and Morbidly Obese Patients: A Pharmacokinetic and Pharmacodynamic Evaluation of a Weight-Based ?	2016	Antimicrobial Agents ?	Am Soc Microbiol	https://aac.asm.org/content/early/2016/07/19/AAC.00585-16				Planta	2
SM Baxi, A Clemenzi-Allen, A Gahbauer?	Vancomycin MIC does not predict 90-day mortality, readmission, or recurrence in a prospective cohort of adults with Staphylococcus aureus bacteremia	2016	Antimicrobial agents ?	Am Soc Microbiol	https://aac.asm.org/content/60/9/5276.short				PLoS computational ?	2
SM Baxi, A Clemenzi-Allen, A Gahbauer?	Vancomycin minimum inhibitory concentration does not predict 90 day mortality, readmission or relapse in a prospective cohort of adults with Staphylococcus aureus ?	2016	Antimicrobial Agents ?	Am Soc Microbiol	https://aac.asm.org/content/early/2016/06/14/AAC.00658-16				PLoS neglected ?	2
YT Lee, YC Wang, SC Kuo, CT Chen?	Clinical Features of Breakthrough Acinetobacter Bacteremia during Carbapenem Therapy: A Multicenter Study	2017	Antimicrobial Agents ?	Am Soc Microbiol	https://aac.asm.org/content/early/2017/06/27/AAC.00931-17				Polish journal of microbiology	2
YS Yang, YC Wang, SC Kuo, CT Chen?	Relationship between the Minimum Inhibitory Concentration of Carbapenems and the Clinical Outcome of Patients with Acinetobacter Bacteremia: A Multicenter Study	2017	Antimicrobial Agents ?	Am Soc Microbiol	https://aac.asm.org/content/early/2017/06/20/AAC.00661-17				Postharvest Biology and Technology	2
M van der Linden, J Otten, C Bergmann?	PBP2x in Streptococcus pseudopneumoniae-an insight into the diversity of PBP2x alleles and mutations in viridans streptococci	2017	Antimicrobial Agents ?	Am Soc Microbiol	https://aac.asm.org/content/early/2017/02/08/AAC.02646-16				pure.york.ac.uk	2
I Jamborova, BD Johnston, I Papousek?	Extensive genetic commonality among wildlife, wastewater, community, and nosocomial isolates of Escherichia coli sequence type 131 (H30R1 and H30Rx subclones ?	2018	Antimicrobial agents ?	Am Soc Microbiol	https://aac.asm.org/content/62/10/e00519-18.abstract				Respiratory ?	2
Y Yang, Y Fu, P Lan, Q Xu, Y Jiang?	Molecular epidemiology and mechanism of sulbactam resistance in Acinetobacter baumannii isolates with diverse genetic backgrounds in China	2018	Antimicrobial agents ?	Am Soc Microbiol	https://aac.asm.org/content/62/3/e01947-17.short				rug.nl	2
R Gupta, CR Felix, MP Akerman?	Gold (III) macrocycles and chelates targeting Mycobacterium tuberculosis and Mycobacterium abscessus: evidence for inhibition of topoisomerase 1A	2018	Antimicrobial Agents ?	Am Soc Microbiol	https://aac.asm.org/content/early/2018/02/21/AAC.01696-17				Russian Geology and ?	2
QW Chen, K Dong, HX Qin, YK Yang?	The direct and indirect inhibition effects of resveratrol against Toxoplasma gondii tachyzoites in vitro	2018	Antimicrobial agents ?	Am Soc Microbiol	https://aac.asm.org/content/early/2018/12/05/AAC.01233-18.abstract				Saudi journal of ?	2
EL Henly, JAR Dowling, JB Maingay?	Biocide Exposure Induces Changes in Susceptibility, Pathogenicity and Biofilm Formation in Uropathogenic Escherichia coli.	2019	Antimicrobial agents ?	Am Soc Microbiol	https://aac.asm.org/content/early/2019/01/09/AAC.01892-18.abstract				Science	2
H Yang, Y Gong, H Zhang, I Etobayeva?	ClyJ, a novel pneumococcal chimeric lysin with a CHAP catalytic domain	2019	Antimicrobial agents ?	Am Soc Microbiol	https://aac.asm.org/content/early/2019/01/09/AAC.02043-18.abstract				Science China Life Sciences	2
G Seydlová, A Sokol, P Lišková?	Daptomycin pore formation and stoichiometry depend on membrane potential of target membrane	2019	Antimicrobial agents ?	Am Soc Microbiol	https://aac.asm.org/content/63/1/e01589-18.abstract				Seminars in immunology	2
S Das, J Li, T Riccobene, TJ Carrothers?	Dose Selection and Validation for Ceftazidime-Avibactam in Adults with Complicated Intra-Abdominal Infections, Complicated Urinary Tract Infections and Nosocomial ?	2019	Antimicrobial agents ?	Am Soc Microbiol	https://aac.asm.org/content/early/2019/01/17/AAC.02187-18.abstract				stacks.cdc.gov	2
C Indiani, K Sauve, A Raz, W Abdelhady?	The Anti-Staphylococcal Lysin, CF-301, Activates Key Host Factors in Human Blood to Potentiate MRSA Bacteriolysis	2019	Antimicrobial agents ?	Am Soc Microbiol	https://aac.asm.org/content/early/2019/01/17/AAC.02291-18.abstract				Structure	2
FS Buckner, RM Ranade, JR Gillespie?	Optimization of methionyl tRNA-synthetase inhibitors for treatment of Cryptosporidium infection	2019	Antimicrobial Agents ?	Am Soc Microbiol	https://aac.asm.org/content/early/2019/02/06/AAC.02061-18.abstract				Surgical ?	2
AC Marshall, SE Kidd?	Aspergillus fumigatus thioredoxin reductase: structure, mechanism, and inhibition	2019	Antimicrobial agents ?	Am Soc Microbiol	https://aac.asm.org/content/early/2019/01/09/AAC.02281-18.abstract				Systematic and applied ?	2
M Trang, JD Seroogy, SA Van Wart?	Population pharmacokinetic analyses for plazomicin using pooled data from phase 1, 2, and 3 clinical studies	2019	Antimicrobial agents ?	Am Soc Microbiol	https://aac.asm.org/content/early/2019/01/17/AAC.02329-18.abstract				teses.usp.br	2
ME Pulse, WJ Weiss, JA Kers?	Pharmacological, Toxicological and Dose-Range Assessment of OG716, a Novel Lantibiotic for the Treatment of Clostridium difficile Associated Infection (CDI).	2019	Antimicrobial agents ?	Am Soc Microbiol	https://aac.asm.org/content/early/2019/01/17/AAC.01904-18.abstract				The American journal of ?	2
Q Zhu, Y Yue, L Zhu, J Cui, M Zhu?	Epidemiology and microbiology of Gram-positive bloodstream infections in a tertiary-care hospital in Beijing, China: a 6-year retrospective study	2018	Antimicrobial ?	aricjournal.biomedcentral.com	https://aricjournal.biomedcentral.com/articles/10.1186/s13756-018-0398-x				The EMBO ?	2
K Cupp-Sutton, M Ashby	Biological chemistry of hydrogen selenide	2016	Antioxidants	mdpi.com	https://www.mdpi.com/2076-3921/5/4/42				The FASEB ?	2
K Panda, D Golari, A Venugopal, V Achary, G Phaomei?	Green synthesized zinc oxide (ZnO) nanoparticles induce oxidative stress and DNA damage in Lathyrus sativus L. root bioassay system	2017	Antioxidants	mdpi.com	https://www.mdpi.com/2076-3921/6/2/35				The FEBS journal	2
P Kerchev, B De Smet, C Waszczak?	Redox strategies for crop improvement	2015	Antioxidants & redox ?	liebertpub.com	https://www.liebertpub.com/doi/abs/10.1089/ars.2014.6033				The Lancet	2
PC Shivalingappa, R Hole?	Airway exposure to e-cigarette vapors impairs autophagy and induces aggresome formation	2016	Antioxidants & redox ?	liebertpub.com	https://www.liebertpub.com/doi/abs/10.1089/ars.2015.6367				The Lancet ?	2
A Delaunay-Moisan, A Ponsero?	Reexamining the function of glutathione in oxidative protein folding and secretion	2017	Antioxidants & redox ?	liebertpub.com	https://www.liebertpub.com/doi/abs/10.1089/ars.2017.7148				Toxicon	2
LI Backus, PS Belperio, TA Shahoumian, TP Loomis?	Real-world effectiveness and predictors of sustained virological response with all-oral therapy in 21,242 hepatitis C genotype-1 patients	2017	Antivir ?	researchgate.net	https://www.researchgate.net/profile/Lisa_Backus2/publication/311550680_Real-world_effectiveness_and_predictors_of_sustained_virological_response_with_all-oral_therapy_in_21242_hepatitis_C_genotype-1_patients/links/59d44f934585150177f97af0/Real-world-effectiveness-and-predictors-of-sustained-virological-response-with-all-oral-therapy-in-21-242-hepatitis-C-genotype-1-patients.pdf				Transactions of the ?	2
C Reitschuler, K Hofmann, P Illmer	Abundances, diversity and seasonality of (non-extremophilic) Archaea in Alpine freshwaters	2016	Antonie van Leeuwenhoek	Springer	https://link.springer.com/article/10.1007/s10482-016-0685-6				Trends in Genetics	2
XY Wen	Xian-Hua Gan, Fang-Qiu Zhang, Ji-Dong Gu, Yue-Dong Guo, Zhao-Qing Li, Wei-Qiang Zhang, Xiu-Yu Xu, Yi Zhou	2016	Antonie van Leeuwenhoek	researchgate.net	https://www.researchgate.net/profile/Ji-Dong_Gu/publication/295256566_Differential_distribution_patterns_of_ammonia-oxidizing_archaea_and_bacteria_in_acidic_soils_of_Nanling_National_Nature_Reserve_forests_in_subtropical_China/links/56c8a9f008ae5488f0d6f789.pdf				Trends in ?	2
T Linder	Utilisation of aromatic organosulfur compounds as sulfur sources by Lipomyces starkeyi CBS 1807	2016	Antonie van Leeuwenhoek	Springer	https://link.springer.com/article/10.1007/s10482-016-0729-y				tspace.library.utoronto.ca	2
JC Garcia, RDJ Ketover, AN Loh, ML Parsons?	Influence of freshwater discharge on the microbial degradation processes of dissolved organic nitrogen in a subtropical estuary	2015	Antonie van ?	Springer	https://link.springer.com/article/10.1007/s10482-014-0357-3				US Patent App. 13/961,146	2
XH Gan, FQ Zhang, JD Gu, YD Guo, ZQ Li?	Differential distribution patterns of ammonia-oxidizing archaea and bacteria in acidic soils of Nanling National Nature Reserve forests in subtropical China	2016	Antonie van ?	Springer	https://link.springer.com/article/10.1007/s10482-015-0627-8				US Patent App. 14/951,177	2
LE Casados-Vázquez, DK Bideshi?	Regulator ThnR and the ThnDE ABC transporter proteins confer autoimmunity to thurincin H in Bacillus thuringiensis	2018	Antonie van ?	Springer	https://link.springer.com/article/10.1007/s10482-018-1124-7				US Patent App. 15/143,164	2
G Mujtaba, K Lee	Advanced treatment of wastewater using symbiotic co-culture of microalgae and bacteria	2016	Appl. Chem. Eng	researchgate.net	https://www.researchgate.net/profile/Kisay_Lee/publication/316717017_Advanced_Treatment_of_Wastewater_Using_Symbiotic_Co-culture_of_Microalgae_and_Bacteria/links/5902d2080f7e9bcf65492793/Advanced-Treatment-of-Wastewater-Using-Symbiotic-Co-culture-of-Microalgae-and-Bacteria.pdf				US Patent App. 15/150,302	2
KA Afanou, A Straumfors, A Skogstad?	Indirect immunodetection of fungal fragments by field emission scanning electron microscopy	2015	Appl. Environ ?	Am Soc Microbiol	https://aem.asm.org/content/81/17/5794.short				Veterinary ?	2
S Ghods, IM Sims, MF Moradali?	Plant pathogen Pseudomonas syringae pv. actinidiae forms biofilms composed of a novel exopolysaccharide: Growth control by bactericidal compounds	2015	Appl. Environ ?	Am Soc Microbiol	https://aem.asm.org/content/aem/early/2015/03/30/AEM.00194-15.full.pdf				Virus research	2
B Troxell, N Petri, C Daron, R Pereira?	The body temperature of poultry contributes to the control of invasion through reducing expression of SPI-1 genes in Salmonella enterica serovars Typhimurium and ?	2015	Appl. Environ ?	Am Soc Microbiol	https://aem.asm.org/content/early/2015/09/14/AEM.02622-15.full.pdf+html				Water Science and ?	2
J Moleres, A Santos-L?pez, I Lázaro?	Characterization of Haemophilus parasuis isolated from healthy pigs at weaning reveals a novel small plasmid bearing blaROB-1 and conferring resistance to ? ?	2015	Appl. Environ ?	Am Soc Microbiol	https://aem.asm.org/content/aem/early/2015/03/02/AEM.03865-14.full.pdf				Water, Air, & Soil ?	2
Z Li, J Wu, B Zhang, F Wang, X Ye, Y Huang?	Characterization of a novel maltohexaose-forming a-amylase AmyM from Corallococcus sp. strain EGB	2015	Appl. Environ ?	Am Soc Microbiol	https://aem.asm.org/content/early/2015/01/05/AEM.03934-14				biogeosciences.net	1
BL Stone, NM Russart, RA Gaultney?	The western progression of Lyme disease: infectious and nonclonal Borrelia burgdorferi sensu lato populations in Grand Forks County, North Dakota	2015	Appl. Environ ?	Am Soc Microbiol	https://aem.asm.org/content/81/1/48.short				eprints.whiterose.ac.uk	1
HY Moon, SA Cheon, H Kim?	Functional and transcriptome analyses of Hansenula polymorpha Hac1p, a key UPR transcription factor, reveal a critical function in modulating protein N ?	2015	Appl. Environ ?	Am Soc Microbiol	https://aem.asm.org/content/aem/early/2015/07/27/AEM.01440-15.full.pdf				pubs.rsc.org	1
L Yu, W Sang, MD Wu, J Zhang, L Yang?	Molecular and biological characterization of a novel hypovirulence-associated RNA mycovirus in the plant pathogenic fungus Botrytis cinerea	2015	Appl. Environ ?	Am Soc Microbiol	https://aem.asm.org/content/aem/early/2015/01/12/AEM.03992-14.full.pdf				pneumonia.biomedcentral.com	1
SE Barchinger, S Pirbadian, C Sambles?	Regulation of Gene Expression During Electron Acceptor Limitation and Bacterial Nanowire Formation in Shewanella oneidensis MR-1	2016	Appl. Environ ?	Am Soc Microbiol	https://aem.asm.org/content/aem/early/2016/06/20/AEM.01615-16.full.pdf				books.google.com	1
AM Weis, DB Storey, CC Taff, AK Townsend?	Genomic comparisons and zoonotic potential of Campylobacter between birds, primates, and livestock	2016	Appl. Environ ?	Am Soc Microbiol	https://aem.asm.org/content/early/2016/10/03/AEM.01746-16.full.pdf+html				ACS Publications	1
KE Creamer, FS Ditmars, PJ Basting?	Benzoate and salicylate tolerant strains lose antibiotic resistance during laboratory evolution of Escherichia coli K-12	2016	Appl. Environ ?	Am Soc Microbiol	https://aem.asm.org/content/early/2016/10/26/AEM.02736-16.full.pdf+html				archive-ouverte.unige.ch	1
T Stanborough, N Fegan, SM Powell?	Comparative genomic study of the meat spoilage organism Brochothrix thermosphacta	2016	Appl. Environ ?	Am Soc Microbiol	https://aem.asm.org/content/aem/early/2016/12/12/AEM.02786-16.full.pdf				Future Medicine	1
A Röttig, CS Strittmatter, J Schauer, S Hiessl?	Genome analysis of the oleaginous Streptomyces strain G25 and characterization of its wax ester synthase/acyl coenzyme A: diacylglycerol acyltransferase (WS ?	2016	Appl. Environ ?	Am Soc Microbiol	https://aem.asm.org/content/aem/early/2016/07/25/AEM.01719-16.full.pdf				? & Visual Science	1
E Wachnicka, SC Stringer, GC Barker?	Systematic Assessment of Heat Resistance for Non-proteolytic Clostridium botulinum Spores	2016	Appl. Environ ?	Am Soc Microbiol	https://aem.asm.org/content/aem/early/2016/07/25/AEM.01737-16.full.pdf				? , Coastal and Shelf ?	1
E Kalily, A Hollander, B Korin, I Cymerman?	Salmonella Senftenberg adaptation to linalool and its association with antibiotic resistance and environmental persistence	2017	Appl. Environ ?	Am Soc Microbiol	https://aem.asm.org/content/aem/early/2017/02/27/AEM.03398-16.full.pdf				? , Mitigation and Management Strategies (January 31 ?	1
K Takumi, MK Ziyatdinov, V Samsonov?	Fermentative production of cysteine by Pantoea ananatis	2017	Appl. Environ ?	Am Soc Microbiol	https://aem.asm.org/content/83/5/e02502-16.short				? . Current research and ?	1
M Wagner, L Shen, A Albersmeier?	Sulfolobus acidocaldarius uptakes pentoses via a cut2-type ABC transporter and metabolizes them through the aldolase-independent Weimberg pathway	2017	Appl. Environ ?	Am Soc Microbiol	https://aem.asm.org/content/aem/early/2017/11/06/AEM.01273-17.full.pdf				? /Genetic Toxicology and ?	1
J Jiang, Y Huang, C Shu, M Sober?n?	Identification of Holotrichia oblita midgut proteins that bind to Cry8-like toxin from Bacillus thuringiensis and assembling of H. oblita midgut tissue transcriptome	2017	Appl. Environ ?	Am Soc Microbiol	https://aem.asm.org/content/aem/early/2017/04/03/AEM.00541-17.full.pdf				? : Water Research & ?	1
RM Stubbendieck, DS May, MG Chevrette?	Competition among nasal bacteria suggests a role for siderophore-mediated interactions in shaping the human nasal microbiota	2018	Appl. Environ ?	Am Soc Microbiol	https://aem.asm.org/content/early/2018/12/17/AEM.02406-18.abstract				? \ Agro-SMART-Smart ?"	1
GP Ahnrud, AJ Mendoza, MJ Hurley?	Efficacy of a sonicating swab for removal and capture of microorganisms from experimental and natural contaminated surfaces	2018	Appl. Environ ?	Am Soc Microbiol	https://aem.asm.org/content/84/9/e00208-18.short				? A European Journal	1
MJ Mandel, NA Broderick, EC Martens?	Reports from a Healthy Community: The 7th Conference on Beneficial Microbes	2018	Appl. Environ ?	Am Soc Microbiol	https://aem.asm.org/content/early/2018/12/17/AEM.02562-18.abstract				? Acta Part A: Molecular ?	1
AK Rai, S Singh, SK Dwivedi, A Srivastava?	Expression of catalases in Azospirillum brasilense Sp7 is regulated by a network of OxyR and two RpoH paralogs including a regulatory cascade of RpoE1 and ?	2018	Appl. Environ ?	Am Soc Microbiol	https://aem.asm.org/content/early/2018/09/10/AEM.01787-18				? and Allergy Clinics	1
M ?z?am, R Tocmo, JH Oh, A Afrazi?	The gut symbionts Lactobacillus reuteri R2lc and 2010 encode a polyketide synthase cluster that activates the mammalian aryl-hydrocarbon receptor	2018	Appl. Environ ?	Am Soc Microbiol	https://aem.asm.org/content/early/2018/10/29/AEM.01661-18.abstract				? and Alternative Medicine	1
AK Asselin, S Villegas-Ospina?	Contrasting patterns of virus protection and functional incompatibility genes in two conspecific Wolbachia strains from Drosophila pandora	2018	Appl. Environ ?	Am Soc Microbiol	https://aem.asm.org/content/early/2018/12/11/AEM.02290-18.abstract				? and Apheresis Science	1
CE Wegner, M Gaspar, P Geesink?	Biogeochemical regimes in shallow aquifers reflect the metabolic coupling of elements of nitrogen, sulfur and carbon	2018	Appl. Environ ?	Am Soc Microbiol	https://aem.asm.org/content/early/2018/12/17/AEM.02346-18.abstract				? and experimental botany	1
E Nikolaivits, M Dimarogona, I Karagiannaki?	Characterization and protein engineering of a novel versatile fungal polyphenol oxidase with chlorophenol bioremediation potential	2018	Appl. Environ ?	Am Soc Microbiol	https://aem.asm.org/content/early/2018/09/25/AEM.01628-18				? and infectious disease	1
G Luo, T Wang, K Li, L Li, J Zhang, S Guo?	Historical-nitrogen deposition and straw addition facilitate the resistance of soil multifunctionality to drying-wetting cycles	2019	Appl. Environ ?	Am Soc Microbiol	https://aem.asm.org/content/early/2019/02/06/AEM.02251-18.abstract				? and Water Treatment	1
LPS Alves, FP do Amaral, D Kim, MT Bom?	Importance of poly-3-hydroxybutyrate (PHB) metabolism to the ability of Herbaspirillum seropedicae to promote plant growth	2019	Appl. Environ ?	Am Soc Microbiol	https://aem.asm.org/content/early/2019/01/03/AEM.02586-18.abstract				? applied materials & ?	1
A Burkert, TA Douglas, MP Waldrop?	Changes in the Active, Dead, and Dormant Microbial Community Structure Across a Pleistocene Permafrost Chronosequence	2019	Appl. Environ ?	Am Soc Microbiol	https://aem.asm.org/content/early/2019/01/21/AEM.02646-18.abstract				? ?BACTERIAL COMMUNITIES AND SOIL SALINITY	1
LM Alexander, JH Oh, DS Stapleton?	Exploiting Prophage-mediated Lysis for Biotherapeutic Release by Lactobacillus reuteri	2019	Appl. Environ ?	Am Soc Microbiol	https://aem.asm.org/content/early/2019/01/21/AEM.02335-18.abstract				? BBA)-Molecular and Cell Biology of ?	1
S Kleindienst, K Chourey, G Chen?	Proteogenomics reveals novel reductive dehalogenases and methyltransferases expressed during anaerobic dichloromethane metabolism	2019	Appl. Environ ?	Am Soc Microbiol	https://aem.asm.org/content/early/2019/01/15/AEM.02768-18.abstract				? Bioactivity and Biotechnology	1
Y Li, AA Pinto-Tomás, X Rong, K Cheng?	Population genomics insights into adaptive evolution and ecological differentiation in streptomycetes	2019	Appl. Environ ?	Am Soc Microbiol	https://aem.asm.org/content/early/2019/01/15/AEM.02555-18.abstract				? biology and chemistry	1
G Kasuga, M Tanaka, Y Harada?	Homologous expression and characterization of gassericin T and gassericin S, a novel class IIb bacteriocin produced by Lactobacillus gasseri LA327	2019	Appl. Environ ?	Am Soc Microbiol	https://aem.asm.org/content/early/2019/01/30/AEM.02815-18.abstract				? Biology and Medicine	1
S Devendran, R Shrestha, JMP Alves?	Clostridium scindens ATCC 35704: integration of nutritional requirements, the complete genome sequence, and global transcriptional responses to bile acids	2019	Appl. Environ ?	Am Soc Microbiol	https://aem.asm.org/content/early/2019/02/06/AEM.00052-19.abstract				? cancer: official journal ?	1
A Jaakkonen, H Castro, S Hallanvuo?	Longitudinal Study on Shiga Toxin?producing Escherichia coli and Campylobacter jejuni on Finnish Dairy Farms and in Raw Milk	2019	Appl. Environ ?	Am Soc Microbiol	https://aem.asm.org/content/early/2019/01/30/AEM.02910-18.abstract				? chemistry & high ?	1
SJ Zhang, F De Bruyn, V Pothakos, J Torres?	Following coffee production from cherries to cup: microbiological and metabolomic analysis of wet processing of Coffea arabica	2019	Appl. Environ ?	Am Soc Microbiol	https://aem.asm.org/content/early/2019/01/30/AEM.02635-18.abstract				? Chemistry and Physics	1
L Fredriksen, R Stokke, MS Jensen?	Discovery of a thermostable GH10 xylanase with broad substrate specificity from the Arctic Mid-Ocean Ridge vent system	2019	Appl. Environ ?	Am Soc Microbiol	https://aem.asm.org/content/early/2019/01/07/AEM.02970-18.abstract				? Critical Care & Pain ?	1
C Wu, J Zhang, G Zhu, R Yao, X Chen?	CgHog1-mediated CgRds2 phosphorylation alters glycerophospholipid composition to coordinate osmotic stress in Candida glabrata	2019	Appl. Environ ?	Am Soc Microbiol	https://aem.asm.org/content/early/2019/01/07/AEM.02822-18.abstract				? Crystallographica Section F ?	1
X Wang, W Zhang, H Zhou, G Chen?	Identification of an extracytoplasmic function s factor controlling cellulose utilization by regulating the expression of an outer membrane protein in Cytophaga ?	2018	Appl. Environ. Microbiol ?	Am Soc Microbiol	https://aem.asm.org/content/early/2018/12/17/AEM.02606-18.abstract				? Ecology Progress Series	1
S Kottegoda, E Waligora, M Hyman	Isolation and Characterization of an Aerobic 2-Methylpropene (Isobutylene)-Metabolizing Bacterium, Mycobacterium sp. ELW1	2015	Appl. Environ. Microbiol.	Am Soc Microbiol	https://aem.asm.org/content/aem/early/2015/01/05/AEM.03103-14.full.pdf				? Effects of Dietary ?	1
DR Tarpy, HR Mattila, ILG Newton	Characterization of the honey bee microbiome throughout the queen-rearing process	2015	Appl. Environ. Microbiol.	Am Soc Microbiol	https://aem.asm.org/content/aem/early/2015/02/23/AEM.00307-15.full.pdf				? Engineering & Management ?	1
K Bansal, S Midha, S Kumar, PB Patil	Ecological and evolutionary insights into Xanthomonas citri pathovar diversity	2017	Appl. Environ. Microbiol.	Am Soc Microbiol	https://aem.asm.org/content/83/9/e02993-16.short				? et Biophysica Acta (BBA)-Reviews on ?	1
K Bansal, S Midha, S Kumar, PB Patil	Ecological and evolutionary insights into pathovar diversity of Xanthomonas citri	2017	Appl. Environ. Microbiol.	Am Soc Microbiol	https://aem.asm.org/content/aem/early/2017/02/27/AEM.02993-16.full.pdf				? et Cosmochimica Acta	1
B Chakraborty, RA Burne	Effects of arginine on growth, virulence gene expression, and stress tolerance by Streptococcus mutans	2017	Appl. Environ. Microbiol.	Am Soc Microbiol	https://aem.asm.org/content/aem/early/2017/05/15/AEM.00496-17.full.pdf				? Food Research and ?	1
RQ Yu, Z Kurt, F He, JC Spain	Biodegradation of the Allelopathic Chemical, Pterostilbene, by Sphingobium sp. from Peanut Rhizosphere	2018	Appl. Environ. Microbiol.	Am Soc Microbiol	https://aem.asm.org/content/early/2018/12/17/AEM.02154-18.abstract				? for Low-Light ?	1
Q Li, B Zhang, X Yang, Q Ge	Structure, variation, and assembly of the deterioration-associated microbiome of stone monuments	2018	Appl. Environ. Microbiol.	Am Soc Microbiol	https://aem.asm.org/content/early/2018/01/22/aem.02680-17				? FRET approach to ?	1
AT Reese, RN Carmody	Thinking outside the cereal box: non-carbohydrate routes for dietary manipulation of the gut microbiota	2018	Appl. Environ. Microbiol.	Am Soc Microbiol	https://aem.asm.org/content/early/2018/11/27/AEM.02246-18.abstract				? in Environmental Science ?	1
JW Kang, DH Kang	The synergistic bactericidal mechanism of simultaneous 222-nm krypton-chlorine excilamp and 254-nm low-pressure mercury lamp treatment	2018	Appl. Environ. Microbiol.	Am Soc Microbiol	https://aem.asm.org/content/early/2018/10/08/AEM.01952-18				? Journal of Applied ?	1
LJ Kirschman, KC Milligan-Myhre	The costs of living together: Immune responses to the microbiota and chronic gut inflammation	2018	Appl. Environ. Microbiol.	Am Soc Microbiol	https://aem.asm.org/content/early/2018/12/05/AEM.02147-18.abstract				? Journal of Bio-Resource & Stress ?	1
N Malmuthuge, G Liang, PJ Griebel	Taxonomic and functional composition of the small intestinal microbiome in neonatal calves provide a framework for understanding early life gut health	2019	Appl. Environ. Microbiol.	Am Soc Microbiol	https://aem.asm.org/content/early/2019/01/15/AEM.02534-18.abstract				? Journal of Fisheries ?	1
S Feng, SL McLellan	Highly specific sewage-derived Bacteroides qPCR assays target sewage polluted waters	2019	Appl. Environ. Microbiol.	Am Soc Microbiol	https://aem.asm.org/content/early/2019/01/07/AEM.02696-18.abstract				? journal of physiology ?	1
S Pich?-Choquette, P Constant	Molecular hydrogen, a neglected key driver of soil biogeochemical processes	2019	Appl. Environ. Microbiol.	Am Soc Microbiol	https://aem.asm.org/content/early/2019/01/15/AEM.02418-18.abstract				? journal of tropical medicine and hygiene	1
PJ Boynton, CN Peterson, A Pringle	Superior dispersal ability can lead to persistent ecological dominance throughout succession	2019	Appl. Environ. Microbiol.	Am Soc Microbiol	https://aem.asm.org/content/early/2019/01/07/AEM.02421-18.abstract				? kinase and the 1-deoxy-D ?	1
JW Kang, DH Kang	Increased resistance of Salmonella Typhimurium and Escherichia coli O157: H7 to 222-nm krypton-chlorine excilamp treatment by acid adaptation	2019	Appl. Environ. Microbiol.	Am Soc Microbiol	https://aem.asm.org/content/early/2019/01/03/AEM.02221-18.abstract				? Methods for the ?	1
R Allen, BE Rittmann, R Curtiss	Axenic Biofilm Formation and Aggregation by Synechocystis PCC 6803 is Induced by Changes in Nutrient Concentration, and Requires Cell Surface Structures	2019	Appl. Environ. Microbiol.	Am Soc Microbiol	https://aem.asm.org/content/early/2019/01/30/AEM.02192-18.abstract				? Microbiology, 101 (6) ?	1
RM Burckhardt?	Insights into the function of the N-acetyltransferase SatA that detoxifies streptothricin in Bacillus subtilis and Bacillus anthracis	2019	Appl. Environ. Microbiol.	Am Soc Microbiol	https://aem.asm.org/content/early/2019/01/15/AEM.03029-18.abstract				? named after GN ?	1
XL Bu, JY Weng, BB He, MJ Xu, J Xu	A novel AdpA homologue negatively regulates morphological differentiation in Streptomyces xiamenensis 318	2019	Appl. Environ. Microbiol.	Am Soc Microbiol	https://aem.asm.org/content/early/2019/01/21/AEM.03107-18.abstract				? nutrition and food ?	1
Y Wu, HK Lau, T Lee, DK Lau, J Payne	Whole Genome Sequencing-Based in silico Serotyping Improves Accuracy for Shigella Identification	2019	Appl. Environ. Microbiol.	Am Soc Microbiol	https://aem.asm.org/content/early/2019/01/30/AEM.00165-19.abstract				? of Analytical & ?	1
L Zhang, C Sun	Cyclic lipopeptides fengycins from marine bacterium Bacillus subtilis kill plant pathogenic fungus Magnaporthe grisea by inducing reactive oxygen species production ?	2018	Applied and Environmental Microbiology	Am Soc Microbiol	https://aem.asm.org/content/early/2018/07/03/AEM.00445-18				? of cardiothoracic and ?	1
KJ Jesser, RT Noble	Characterizing the ecology of Vibrio in the Neuse River Estuary, North Carolina using heat shock protein 60 (hsp60) next-generation amplicon sequencing	2018	Applied and Environmental Microbiology	Am Soc Microbiol	https://aem.asm.org/content/early/2018/04/16/AEM.00333-18				? of investigative and ?	1
PA Hingston, MJ Piercey?	Insertional mutagenesis reveals genes associated with desiccation and osmotic stress in Listeria monocytogenes	2015	Applied and Environmental ?	Am Soc Microbiol	https://aem.asm.org/content/aem/early/2015/05/25/AEM.01134-15.full.pdf				? of microbiota, food ?	1
MJ Meier, ES Paterson, IB Lambert	Metagenomic analysis of an aromatic hydrocarbon contaminated soil using substrate-induced gene expression	2015	Applied and Environmental ?	Am Soc Microbiol	https://aem.asm.org/content/aem/early/2015/11/16/AEM.03306-15.full.pdf				? of nutrition in heart ?	1
IM Bradley, AJ Pinto, JS Guest	Design and Evaluation of Illumina MiSeq Compatible Primers for the 18S rRNA Gene for Improved Characterization of Mixed Microalgal Communities.	2016	Applied and Environmental ?	Am Soc Microbiol	https://aem.asm.org/content/aem/early/2016/07/18/AEM.01630-16.full.pdf				? of occupational health	1
MRH Hurst, AK Beattie, SA Jones?	Galleria mellonella mortality as a result of Yersinia entomophaga infection is temperature-dependent	2015	Applied and ?	Am Soc Microbiol	https://aem.asm.org/content/aem/early/2015/07/07/AEM.00790-15.full.pdf				? of pharmaceutical and ?	1
MA Jacques, N Denanc?, B Legendre?	New variants of coffee-infecting Xylella fastidiosa issued from homologous recombination	2015	Applied and ?	Am Soc Microbiol	https://aem.asm.org/content/aem/early/2015/12/23/AEM.03299-15.full.pdf				? of Pharmacology and ?	1
M Nieto-Dom?nguez, LI de Eugenio?	Characterization of a novel pH-stable GH3 ?-xylosidase from Talaromyces amestolkiae: An enzyme displaying regioselective transxylosylation.	2015	Applied and ?	Am Soc Microbiol	https://aem.asm.org/content/aem/early/2015/06/29/AEM.01744-15.full.pdf				? of the Royal Society B: Biological ?	1
SRK Jakka, L Gong, J Hasler, R Banerjee?	Field-evolved Mode 1 fall armyworm resistance to Bt corn associated with reduced Cry1Fa toxin binding and midgut alkaline phosphatase expression	2015	Applied and ?	Am Soc Microbiol	https://aem.asm.org/content/aem/early/2015/12/03/AEM.02871-15.full.pdf				? of the Royal ?	1
E Calam, E González-Roca?	Enantioselective synthesis of vicinal (R, R)-diols by yeast butanediol dehydrogenase	2015	Applied and ?	Am Soc Microbiol	https://hal.archives-ouvertes.fr/hal-01259725/				? of the Water ?	1
PK W?st, H Nacke, K Kaiser, S Marhan?	Estimates of the bacterial ribosome content and diversity in soils are significantly affected by different nucleic acid extraction methods	2016	Applied and ?	Am Soc Microbiol	https://aem.asm.org/content/aem/early/2016/02/15/AEM.00019-16.full.pdf				? on Chemistry and Application of Chitin ?	1
F Karampoula, E Giaouris, J Deschamps?	Hydrosol of Thymbra capitata is a highly efficient biocide against biofilms of Salmonella Typhimurium: real-time visualization of bacterial inactivation by CLSM	2016	Applied and ?	Am Soc Microbiol	https://aem.asm.org/content/aem/early/2016/06/20/AEM.01351-16.full.pdf				? Origin, Emissions and ?	1
CL Williams, HM Neu, JJ Gilbreath?	Characterization of Copper Resistance in Acinetobacter baumannii	2016	Applied and ?	Am Soc Microbiol	https://aem.asm.org/content/aem/early/2016/08/08/AEM.01813-16.full.pdf				? Pan Stanford: Boca ?	1
B Unterweger, DM Bulach, J Scoble?	Characterisation of CYP101J2, CYP101J3 and CYP101J4, Three 1, 8-cineole-hydroxylating cytochrome P450 monooxygenases from sphingobium yanoikuyae ?	2016	Applied and ?	Am Soc Microbiol	https://aem.asm.org/content/aem/early/2016/08/29/AEM.02067-16.full.pdf				? prevention and treatment. John Wiley & Sons ?	1
IH Windham, SL Servetas, JM Whitmire?	Biofilm formation by Helicobacter pylori is differentially affected by common culture conditions and protein plays a central role in the biofilm matrix	2018	Applied and ?	Am Soc Microbiol	https://aem.asm.org/content/early/2018/05/07/AEM.00391-18				? Research Part B ?	1
BC Covington, JM Spraggins?	Response of Hypogean Actinobacterial Genera Secondary Metabolism to Chemical and Biological Stimuli	2018	Applied and ?	Am Soc Microbiol	https://aem.asm.org/content/early/2018/07/16/AEM.01125-18				? Reviews in Food ?	1
MRH Hurst, A Beattie, SA Jones?	Characterization of Serratia proteamaculans strain AGR96X encoding an anti-feeding prophage (tailocin) with activity against grass grub (Costelytra giveni) and ?	2018	Applied and ?	Am Soc Microbiol	https://aem.asm.org/content/early/2018/03/12/AEM.02739-17				? Science and Bio ?	1
R Cheng, L Xu, L Wang, R Fu, J Li?	Salecanase, a novel glycosyl hydrolase from Paenibacillus sp. S09	2018	Applied and ?	Am Soc Microbiol	https://aem.asm.org/content/early/2018/07/23/AEM.01321-18				? Science and Health ?	1
C Ealand, B Rimal, J Chang, L Mashigo?	Resuscitation promoting factors are required for biofilm formation in Mycobacterium smegmatis	2018	Applied and ?	Am Soc Microbiol	https://aem.asm.org/content/early/2018/06/11/AEM.00687-18				? Science, Part A	1
C Tominski, T Lösekann-Behrens?	FISH-SIMS imaging of an autotrophic, nitrate-reducing, Fe (II)-oxidizing enrichment culture provides insights into carbon metabolism	2018	Applied and ?	Am Soc Microbiol	https://aem.asm.org/content/early/2018/02/26/AEM.02166-17				? Therapy-Methods & ?	1
N El Najjar, J El Andari, C Kaimer, G Fritz?	Study of DNA translocases in Bacillus subtilis by single molecule tracking reveals strikingly different dynamics of SftA, SpoIIIE and FtsA	2018	Applied and ?	Am Soc Microbiol	https://aem.asm.org/content/early/2018/02/05/AEM.02610-17				? Tillage in Temperate ?	1
B Taboada, P Isa, AL Guti?rrez-Escolano?	The viral structure of the Cuatro Ci?negas Basin, a unique oasis in Northern Mexico, reveals a highly diverse population at a small geographic scale	2018	Applied and ?	Am Soc Microbiol	https://aem.asm.org/content/early/2018/04/02/AEM.00465-18				? Tip Fak?ltesi Dergisi)	1
MJ Iqbal, M Majeed, M Humayun, DA Lightfoot?	Proteomic Profiling and the Predicted Interactome of Host Proteins in Compatible and Incompatible Interactions Between Soybean and Fusarium virguliforme	2016	Applied biochemistry ?	Springer	https://link.springer.com/article/10.1007/s12010-016-2194-5				? to Controlling Plant Pathogenic Bacteria	1
D Spasiano, R Marotta, S Malato?	Solar photocatalysis: materials, reactors, some commercial, and pre-industrialized applications. A comprehensive approach	2015	Applied Catalysis B ?	Elsevier	https://www.sciencedirect.com/science/article/pii/S0926337315000028				? Treatment Techniques for ?	1
C Berberidou, V Kitsiou, E Kazala?	Study of the decomposition and detoxification of the herbicide bentazon by heterogeneous photocatalysis: Kinetics, intermediates and transformation pathways	2017	Applied Catalysis B ?	Elsevier	https://www.sciencedirect.com/science/article/pii/S0926337316305136				2-Oxoglutarate-dependent oxygenases	1
G Mamba, J Kiwi, C Pulgarin, R Sanjines?	Evidence for the degradation of an emerging pollutant by a mechanism involving iso-energetic charge transfer under visible light	2018	Applied Catalysis B ?	Elsevier	https://www.sciencedirect.com/science/article/pii/S0926337318303163				A critical	1
S Giannakis	A review of the concepts, recent advances and niche applications of the (photo) Fenton process, beyond water/wastewater treatment: Surface functionalization ?	2019	Applied Catalysis B: Environmental	Elsevier	https://www.sciencedirect.com/science/article/pii/S0926337319301377				A Cross Section of Nursing Research ?	1
Y Yu, Y Yuan, M Gao	Construction of an environmental safe Bacillus thuringiensis engineered strain against Coleoptera	2016	Applied microbiology and biotechnology	Springer	https://link.springer.com/article/10.1007/s00253-015-7250-5				A Practice of Anesthesia ?	1
W Sun, J Li, L Jiang, Z Sun, M Fu, X Peng	Profiling microbial community structures across six large oilfields in China and the potential role of dominant microorganisms in bioremediation	2015	Applied microbiology and ?	Springer	https://link.springer.com/article/10.1007/s00253-015-6748-1				AAPS PharmSciTech	1
M Pescuma, GF de Valdez, F Mozzi	Whey-derived valuable products obtained by microbial fermentation	2015	Applied microbiology and ?	Springer	https://link.springer.com/article/10.1007/s00253-015-6766-z				Accounts of chemical research	1
BB Yahia, L Malphettes, E Heinzle	Macroscopic modeling of mammalian cell growth and metabolism	2015	Applied microbiology and ?	Springer	https://link.springer.com/article/10.1007/s00253-015-6743-6				ACE	1
S Chen, H Cheng, J Liu, TC Hazen, V Huang?	Unexpected competitiveness of Methanosaeta populations at elevated acetate concentrations in methanogenic treatment of animal wastewater	2017	Applied microbiology and ?	Springer	https://link.springer.com/article/10.1007/s00253-016-7967-9				Acs Nano	1
M Kieliszek, S Blazejak, I Gientka?	Accumulation and metabolism of selenium by yeast cells	2015	Applied microbiology ?	Springer	https://link.springer.com/article/10.1007/s00253-015-6650-x				ACS sensors	1
C Etchebehere, E Castell?, J Wenzel?	Microbial communities from 20 different hydrogen-producing reactors studied by 454 pyrosequencing	2016	Applied microbiology ?	Springer	https://link.springer.com/article/10.1007/s00253-016-7325-y				Acta Chirurgica ?	1
Y Nakamura, N Yamamoto, Y Kino?	Establishment of a multi-species biofilm model and metatranscriptomic analysis of biofilm and planktonic cell communities	2016	Applied microbiology ?	Springer	https://link.springer.com/article/10.1007/s00253-016-7532-6				Acta Naturae (<U+0430><U+043D><U+0433><U+043B><U+043E><U+044F><U+0437><U+044B><U+0447><U+043D><U+0430><U+044F> ?	1
FQ Zhang, W Pan, JD Gu, B Xu, WH Zhang?	Dominance of ammonia-oxidizing archaea community induced by land use change from Masson pine to eucalypt plantation in subtropical China	2016	Applied microbiology ?	Springer	https://link.springer.com/article/10.1007/s00253-016-7506-8				Acta Oceanologica Sinica	1
K Piwowarek, E Lipinska, E Hac-Szymanczuk?	Propionibacterium spp.?source of propionic acid, vitamin B12, and other metabolites important for the industry	2018	Applied microbiology ?	Springer	https://link.springer.com/article/10.1007/s00253-017-8616-7				Acta Pharmaceutica Sinica B	1
KJ Kwon, H Seok	Silk Protein-Based Membrane for Guided Bone Regeneration	2018	Applied Sciences	mdpi.com	https://www.mdpi.com/2076-3417/8/8/1214				Acta ?	1
S Kargozar, M Mozafari, S Hamzehlou, P Brouki Milan?	Bone Tissue Engineering Using Human Cells: A Comprehensive Review on Recent Trends, Current Prospects, and Recommendations	2019	Applied Sciences	mdpi.com	https://www.mdpi.com/2076-3417/9/1/174				Acute Exacerbations of ?	1
D Zhang, C Wang, X Li, X Yang, L Zhao, L Liu, C Zhu?	Linking plant ecological stoichiometry with soil nutrient and bacterial communities in apple orchards	2018	Applied soil ecology	Elsevier	https://www.sciencedirect.com/science/article/pii/S0929139317313264				Acute Respir Distr ?	1
L Huang, G Yu, F Zou, X Long, Q Wu	Shift of soil bacterial community and decrease of metals bioavailability after immobilization of a multi-metal contaminated acidic soil by inorganic-organic mixed ?	2018	Applied Soil Ecology	Elsevier	https://www.sciencedirect.com/science/article/pii/S092913931830012X				Acute Respiratory Distress ?	1
K Razanamalala, RA Fanomezana, T Razafimbelo?	The priming effect generated by stoichiometric decomposition and nutrient mining in cultivated tropical soils: Actors and drivers	2018	Applied soil ecology	Elsevier	https://www.sciencedirect.com/science/article/pii/S0929139317306509				Adolescence	1
J Zhang, Y Xu, S Chen, J Li, W Han, X Sun, D Wu?	Enhanced antifouling and antibacterial properties of poly (ether sulfone) membrane modified through blending with sulfonated poly (aryl ether sulfone) and copper ?	2018	Applied Surface ?	Elsevier	https://www.sciencedirect.com/science/article/pii/S0169433217332245				Advanced drug delivery reviews	1
EG D?ez, JP Corella, T Adatte, F Thevenon?	High-resolution reconstruction of the 20th century history of trace metals, major elements, and organic matter in sediments in a contaminated area of Lake Geneva ?	2017	Applied ?	Elsevier	https://www.sciencedirect.com/science/article/pii/S0883292716305571				Advances in clinical chemistry	1
JA Potts, NR Larson, K Hileman, DS Finn	Edited by Paul Julian II, Binhe Gu, and Ken Weaver 2 4 Contributions by Mike Jerauld3, Forrest E. Dierberg 3, Thomas A. DeBusk3, 5 Janelle A. Potts3, Nichole ?	2017	apps.sfwmd.gov		http://apps.sfwmd.gov/sfwmd/SFER/2018_sfer_draft/v1/chapters/v1_ch3b.pdf				Advances in Ecological Research	1
J He, X Wu, Y Cheng	Effects of limb autotomy on growth, feeding and regeneration in the juvenile Eriocheir sinensis	2016	Aquaculture	Elsevier	https://www.sciencedirect.com/science/article/pii/S0044848616300539				Advances in Food Security and Sustainability	1
CM Thurlow, MA Williams, A Carrias, C Ran?	Bacillus velezensis AP193 exerts probiotic effects in channel catfish (Ictalurus punctatus) and reduces aquaculture pond eutrophication	2019	Aquaculture	Elsevier	https://www.sciencedirect.com/science/article/pii/S0044848617323657				Advances in Hygiene & Experimental Medicine ?	1
A Apprill, S McNally, R Parsons, L Weber	Minor revision to V4 region SSU rRNA 806R gene primer greatly increases detection of SAR11 bacterioplankton	2015	Aquatic Microbial Ecology	int-res.com	https://www.int-res.com/abstracts/ame/v75/n2/p129-137/				Advances in Hygiene & ?	1
T Pollet, L Berdjeb, C Chardon, S Jacquet	Contrasting temporal patterns in ammonia-oxidizing archaeal community dynamics in two peri-alpine lakes with different trophic status	2018	Aquatic Microbial Ecology	int-res.com	https://www.int-res.com/abstracts/ame/v81/n2/p95-108/				Advances in immunology	1
DB Goldsmith, JR Brum, M Hopkins?	Water column stratification structures viral community composition in the Sargasso Sea	2015	Aquatic Microbial ?	int-res.com	https://www.int-res.com/abstracts/ame/v76/n2/p85-94/				Advances in Integrative ?	1
M Blanchet, O Pringault, C Panagiotopoulos, D Lef?vre?	When riverine dissolved organic matter (DOM) meets labile DOM in coastal waters: changes in bacterial community activity and composition	2017	Aquatic sciences	Springer	https://link.springer.com/article/10.1007/s00027-016-0477-0				Aesthetic surgery journal	1
JW Martin, EM Carballido, A Ahmed, B Farhan?	Squamous cell carcinoma of the urinary bladder: systematic review of clinical characteristics and therapeutic approaches	2016	Arab journal of ?	Elsevier	https://www.sciencedirect.com/science/article/pii/S2090598X16300407				African Journal of Marine ?	1
K Poturcu, I Ozmen, HH Biyik	Characterization of an Alkaline Thermostable Pectin Lyase from Newly Isolated Aspergillus niger _WHAK1 and Its Application on Fruit Juice Clarification	2017	Arabian Journal for Science and ?	Springer	https://link.springer.com/article/10.1007/s13369-016-2041-6				African Journal of Traditional, Complementary ?	1
T Walker, SP Sinkins	Biological control of arbovirus vectors	2016	Arboviruses: Molecular Biology, Evolution ?	books.google.com	https://books.google.com/books?hl=en&lr=&id=kXA7DwAAQBAJ&oi=fnd&pg=PA291&dq=bacteria+and+515+and+806+-book&ots=-JtFrUMsvF&sig=ebOWBsnR1lzIwB4jUQjnhZxsoOs				Agammaglobulinemia	1
J Dahlstrom, M Fadia	Placenta mysteries unraveled	2016	Arch Pathol Lab Med	adips-somanz.org	http://www.adips-somanz.org/assets/ADIPS-SOMANZ-2017-files/Final-Abstracts-ADIPS-SOMANZ-2017.pdf				Ageing research reviews	1
M Coci, N Odermatt, MM Salcher, J Pernthaler?	Ecology and distribution of Thaumarchaea in the deep hypolimnion of Lake Maggiore	2015	Archaea	hindawi.com	https://www.hindawi.com/journals/archaea/2015/590434/abs/				Aging (Albany ?	1
K Simarani, MF Azlan Halmi?	Short-term effects of biochar amendment on soil microbial community in humid tropics	2018	Archives of Agronomy and ?	Taylor & Francis	https://www.tandfonline.com/doi/abs/10.1080/03650340.2018.1464149				Aging and ?	1
M Opheim, M Lenz Strube, H Sterten?	Atlantic salmon (Salmo salar) protein hydrolysate in diets for weaning piglets - effect on growth performance, intestinal morphometry and microbiota composition	2016	Archives of animal ?	Taylor & Francis	https://www.tandfonline.com/doi/abs/10.1080/1745039X.2015.1117694				Agriculture, Ecosystems & ?	1
K Furukawa, Y Ohmi, Y Kondo, Y Ohkawa?	Regulatory function of glycosphingolipids in the inflammation and degeneration	2015	Archives of biochemistry ?	Elsevier	https://www.sciencedirect.com/science/article/pii/S0003986115000697				Agronomy for ?	1
L Chi, J Xue, P Tu, Y Lai, H Ru, K Lu	Gut microbiome disruption altered the biotransformation and liver toxicity of arsenic in mice	2019	Archives of Toxicology	Springer	https://link.springer.com/article/10.1007/s00204-018-2332-7				AIDS research and ?	1
K Balparda, MJ Maldonado	Corneal collagen cross-linking. A review of its clinical applications	2017	Archivos de la Sociedad Espa?ola de ?	Elsevier	https://www.sciencedirect.com/science/article/pii/S2173579417300221				AIDS research ?	1
K Balparda, MJ Maldonado	Entrecruzamiento del colágeno corneal. Revisi?n de sus aplicaciones cl?nicas	2017	Archivos de la Sociedad Espa?ola de ?	Elsevier	https://www.sciencedirect.com/science/article/pii/S0365669116301927				AIP Conference ?	1
D Pizarro	Actualizaciones en el tratamiento de la diarrea infantil: rehidrataci?n oral y realimentaria	2017	ARS MEDICA Revista de Ciencias M?dicas	arsmedica.cl	https://arsmedica.cl/index.php/MED/article/download/686/583				Air, Soil and Water ?	1
T Gill, M Asquith, SR Brooks?	Effects of HLA?B27 on Gut Microbiota in Experimental Spondyloarthritis Implicate an Ecological Model of Dysbiosis	2018	Arthritis & ?	Wiley Online Library	https://onlinelibrary.wiley.com/doi/abs/10.1002/art.40405				Allergology International	1
Y Zamudio-Cuevas?	Monosodium urate crystals induce oxidative stress in human synoviocytes	2016	Arthritis ?	arthritis-research.biomedcentral.com	https://arthritis-research.biomedcentral.com/articles/10.1186/s13075-016-1012-3				Am J Gastroenterol	1
H Fouad, L Hongjie, D Hosni, J Wei?	Controlling Aedes albopictus and Culex pipiens pallens using silver nanoparticles synthesized from aqueous extract of Cassia fistula fruit pulp and its mode of ?	2018	Artificial cells ?	Taylor & Francis	https://www.tandfonline.com/doi/abs/10.1080/21691401.2017.1329739				AM J HUM GENET	1
EE Gorsich, RS Etienne, J Medlock?	Interactions between chronic diseases: asymmetric outcomes of co-infection at individual and population scales	2017	arXiv preprint arXiv ?	arxiv.org	https://arxiv.org/abs/1712.00919				Am J Hum ?	1
P Gupta, S Rajaram, H Sch?tze, B Andrassy?	Neural relation extraction within and across sentence boundaries	2018	arXiv preprint arXiv ?	arxiv.org	https://arxiv.org/abs/1810.05102				Am J Physiol Regul Integr Comp Physiol	1
JT O'Malley-James, L Kaltenegger	Biofluorescent Worlds: Biological fluorescence as a temporal biosignature for flare star worlds	2016	arXiv preprint arXiv:1608.06930	arxiv.org	https://arxiv.org/abs/1608.06930				Ambio	1
V Michel, A Pilatz, MP Hedger?	Epididymitis: revelations at the convergence of clinical and basic sciences	2015	Asian journal of ?	ncbi.nlm.nih.gov	https://www.ncbi.nlm.nih.gov/pmc/articles/PMC4577585/				American Family ?	1
H Dao Thi, B Danneels, T Desmet?	Synthesis and Applications of 3-Methylene-4-(trifluoromethyl)azetidin-2-ones as Building Blocks for the Preparation of Mono- and Spirocyclic 4-CF3-?-Lactams	2016	Asian Journal of ?	Wiley Online Library	https://onlinelibrary.wiley.com/doi/abs/10.1002/ajoc.201600387				American Journal of Physiology ?	1
S Sirisinha	The potential impact of gut microbiota on your health: Current status and future challenges	2016	Asian Pac J Allergy Immunol	apjai-journal.org	http://apjai-journal.org/wp-content/uploads/2016/12/1ThepotentialimpactAPJAIVol34No4December2016P249.pdf				American Journal of Physiology-Cell ?	1
B Julian, K Gao, BN Harwood, M Beinborn, AS Kopin	Complete Title: Mutation-induced functional alterations of CCR6	2016	ASPET		http://jpet.aspetjournals.org/content/jpet/early/2016/10/27/jpet.116.237669.full.pdf				american-cse.org	1
C Act	Subject Index ajog. org	2018	Assessment	ajog.org	https://www.ajog.org/article/S0002-9378(18)32182-3/abstract				Anais brasileiros de dermatologia	1
J Sun, J Cyrys, J Gu	Variability of black carbon mass concentrations, sub-micrometer particle number concentrations and size distributions: Results of the German Ultrafine ?	2019	Atmos. Environ	helmholtz-muenchen.de	https://www.helmholtz-muenchen.de/epi/publications/				Analytical chemistry	1
RN Muhammad, EL Chang, AG Draffan, AC Willis?	Chemoenzymatic Syntheses of Some Analogues of the Tricarbocyclic Core of the Anti-Bacterial Agent Platencin and the Biological Evaluation of Certain of their N ?	2018	Australian Journal of ?	CSIRO	http://www.publish.csiro.au/ch/CH18145				Analytical Methods	1
N Molnarfi, M Benkhoucha, H Funakoshi?	Hepatocyte growth factor: a regulator of inflammation and autoimmunity	2015	Autoimmunity ?	Elsevier	https://www.sciencedirect.com/science/article/pii/S1568997214002857				Animal	1
N L?pez-Montero, E Ramos-Marqu?s, C Risco?	Intracellular Salmonella induces aggrephagy of host endomembranes in persistent infections	2016	Autophagy	Taylor & Francis	https://www.tandfonline.com/doi/abs/10.1080/15548627.2016.1208888				Animal Feed Science and ?	1
P Mokarram, M Albokashy, M Zarghooni, MA Moosavi?	New frontiers in the treatment of colorectal cancer: Autophagy and the unfolded protein response as promising targets	2017	Autophagy	Taylor & Francis	https://www.tandfonline.com/doi/abs/10.1080/15548627.2017.1290751				Animal Production ?	1
CM Jakobson, DF Jarosz	Molecular Basis of Complex Heritability in Natural Genotype-to-Phenotype Relationships	2019	Available at SSRN 3329253	papers.ssrn.com	https://papers.ssrn.com/sol3/papers.cfm?abstract_id=3329253				Ann M ?	1
D Bello-Gil, M Perez-Cruz, C Costa?	Removal of Anti-a-Galactosyl Antibodies Elicits Protective Immunity Against Gram-Negative Bacterial Infections	2018	Available at SSRN ?	papers.ssrn.com	https://papers.ssrn.com/sol3/papers.cfm?abstract_id=3155670				Annales de ?	1
WT Gray, SK Govers, Y Xiang, BR Parry?	Nucleoid size scaling and intracellular organization of translation across bacteria	2018	Available at SSRN ?	papers.ssrn.com	https://papers.ssrn.com/sol3/papers.cfm?abstract_id=3293685				Annals of Agricultural and ?	1
S Kim, B Beltran, I Irnov?	RNA polymerases display collaborative and antagonistic group behaviors over long distances through DNA supercoiling	2018	Available at SSRN ?	papers.ssrn.com	https://papers.ssrn.com/sol3/papers.cfm?abstract_id=3263012				Annals of burns and ?	1
AM Randich, DT Kysela, C Morlot?	Co-option and Detoxification of a Phage Lysin for Housekeeping Function	2018	Available at SSRN ?	papers.ssrn.com	https://papers.ssrn.com/sol3/papers.cfm?abstract_id=3287789				Annals of Microbiology	1
HW Jung, GK Panigrahi, GY Jung, YJ Lee?	Decay of UPF Proteins is the Key Process for the NMD-Mediated Plant Immunity	2018	Available at SSRN ?	papers.ssrn.com	https://papers.ssrn.com/sol3/papers.cfm?abstract_id=3245215				Annals of plastic ?	1
F Krupp, N Said, YH Huang, B Loll, J B?rger?	Molecular Mechanisms of an All-Purpose Transcription Anti-Termination Factor	2018	Available at SSRN ?	papers.ssrn.com	https://papers.ssrn.com/sol3/papers.cfm?abstract_id=3231853				Annals of the ?	1
CGG Bamford, E Aranday-Cortes, IC Filipe?	A Polymorphic Residue That Attenuates Interferon Lambda 4 Activity in Hominid Lineages	2018	Available at SSRN ?	papers.ssrn.com	https://papers.ssrn.com/sol3/papers.cfm?abstract_id=3155616				Annual review of biochemistry	1
T Dessale, K Batchu, D Barardo, NL Fang?	Drug Synergy Slows Ageing and Improves Health Span through TGF? and SREBP Lipid Signaling	2018	Available at SSRN ?	papers.ssrn.com	https://papers.ssrn.com/sol3/papers.cfm?abstract_id=3188391				Annual review of biophysics	1
T Yoshinaka, H Kosako, T Yoshizumi?	Structural Basis of Mitochondrial Scaffolds by Prohibitin Complexes: Implications for Mitochondrial-Mediated Antiviral Innate Immunity	2019	Available at SSRN ?	papers.ssrn.com	https://papers.ssrn.com/sol3/papers.cfm?abstract_id=3316800				Annual Review of Earth and Planetary Sciences	1
P Engström, TP Burke, G Mitchell?	The Rickettsia Surface Protein OmpB is Critical for Virulence and Evasion of Autophagy	2019	Available at SSRN ?	papers.ssrn.com	https://papers.ssrn.com/sol3/papers.cfm?abstract_id=3325031				Annual Review of Environment and ?	1
S Sureshchandra, C Stull, BJK Ligh?	Chronic Heavy Drinking Drives Distinct Transcriptional and Epigenetic Changes in Splenic Macrophages	2019	Available at SSRN ?	papers.ssrn.com	https://papers.ssrn.com/sol3/papers.cfm?abstract_id=3323107				Annual review of pharmacology and ?	1
T Suzuki, A Muramatsu, R Saito, T Iso?	Molecular Mechanism of Cellular Oxidative Stress Sensing by Keap1	2019	Available at SSRN ?	papers.ssrn.com	https://papers.ssrn.com/sol3/papers.cfm?abstract_id=3329248				Annual Review of Phytopathology	1
CW Johnson, YJ Lin, D Reid, J Parker?	Isoform-Specific Destabilization of the Active Site Reveals Molecular Mechanism of Intrinsic Activation of KRas G13D	2019	Available at SSRN ?	papers.ssrn.com	https://papers.ssrn.com/sol3/papers.cfm?abstract_id=3312728				Annual review of plant ?	1
T Posp?šilová	Growth kinetics and transmission dynamics of Borrelia afzelii in Ixodes ricinus	2016	Bachelor thesis	theses.cz	https://theses.cz/id/up7nxo/BT_Tereza_Pospisilova_final-pdf.pdf				Annual review of virology	1
RL Vannette, P Bichier, SM Philpott	The presence of aggressive ants is associated with fewer insect visits to and altered microbe communities in coffee flowers	2017	Basic and applied ecology	Elsevier	https://www.sciencedirect.com/science/article/pii/S1439179116300548				Antarctic Science	1
K Tremellen	Gut Endotoxin Leading to a Decline IN Gonadal function (GELDING)-a novel theory for the development of late onset hypogonadism in obese men	2016	Basic and Clinical Andrology	bacandrology.biomedcentral.com	https://bacandrology.biomedcentral.com/articles/10.1186/s12610-016-0034-7				Antifungal Therapy	1
H P?rez Cardona	Modelo bioinformático para predecir la resistencia a antibi?ticos a partir del genoma de una Bacteria	2018	bdigital.unal.edu.co		http://www.bdigital.unal.edu.co/62237/				Antimicrobial ?	1
SD Desai, RW Currie	Genetic diversity within honey bee colonies affects pathogen load and relative virus levels in honey bees, Apis mellifera L	2015	Behavioral ecology and sociobiology	Springer	https://link.springer.com/article/10.1007/s00265-015-1965-2				Antivir ?	1
S Aboul-Fotouh, M Habib, T Asaad?	Behavioral effects of toll-like receptor-4 antagonist 'eritoran'in an experimental model of depression: role of prefrontal and hippocampal neurogenesis and <U+03B3> ?	2018	Behavioural ?	ingentaconnect.com	https://www.ingentaconnect.com/content/wk/bepha/2018/00000029/00000005/art00004				Appl. Chem. Eng	1
I Defrancesco, L Arcaini	Overview on the management of non-gastric MALT lymphomas	2018	Best Practice & Research Clinical Haematology	Elsevier	https://www.sciencedirect.com/science/article/pii/S1521692617300786				Appl. Environ. Microbiol ?	1
L Yuan, S Ding, C Wen	Additive manufacturing technology for porous metal implant applications and triple minimal surface structures: A review	2019	Bioactive Materials	Elsevier	https://www.sciencedirect.com/science/article/pii/S2452199X18300768				Applied biochemistry ?	1
CA Garc?a-González, C L?pez-Iglesias?	Biomedical Applications of Polysaccharide and Protein Based Aerogels	2018	Biobased ?	books.google.com	https://books.google.com/books?hl=en&lr=&id=g6xqDwAAQBAJ&oi=fnd&pg=PA295&dq=bacteria+and+515+and+806+-book&ots=Bu3YEAU8sF&sig=j7mujRYORgaS0zDgPDIsbRfqsKA				Applied Catalysis B: Environmental	1
J Huang, M Fujimoto, M Fujiwara, Y Fukao?	Arabidopsis dynamin-related proteins, DRP2A and DRP2B, function coordinately in post-Golgi trafficking	2015	Biochemical and ?	Elsevier	https://www.sciencedirect.com/science/article/pii/S0006291X14020956				Applied microbiology and biotechnology	1
A Aroonkesorn, K Pootanakit, G Katzenmeier?	Two specific membrane-bound aminopeptidase N isoforms from Aedes aegypti larvae serve as functional receptors for the Bacillus thuringiensis Cry4Ba toxin ?	2015	Biochemical and ?	Elsevier	https://www.sciencedirect.com/science/article/pii/S0006291X15006920				Applied Surface ?	1
Q Yang, H Zhao, B Du	Bacteria and bacteriophage communities in bulking and non-bulking activated sludge in full-scale municipal wastewater treatment systems	2017	Biochemical engineering journal	Elsevier	https://www.sciencedirect.com/science/article/pii/S1369703X16303539				Applied ?	1
Z Zhao, Y Zhang, W Ma, J Sun, S Sun?	Enriching functional microbes with electrode to accelerate the decomposition of complex substrates during anaerobic digestion of municipal sludge	2016	Biochemical engineering ?	Elsevier	https://www.sciencedirect.com/science/article/pii/S1369703X16300663				apps.sfwmd.gov	1
P Mitra, K Banu, AS Deshmukh, N Subbarao?	Functional dissection of proliferating-cell nuclear antigens (1 and 2) in human malarial parasite Plasmodium falciparum: possible involvement in DNA replication and ?	2015	Biochemical ?	biochemj.org	http://www.biochemj.org/content/470/1/115.abstract				Aquatic Microbial ?	1
E Flampouri, S Mavrikou, AC Mouzaki-Paxinou?	Alterations of cellular redox homeostasis in cultured fibroblast-like renal cells upon exposure to low doses of cytochrome bc1 complex inhibitor kresoxim-methyl	2016	Biochemical ?	Elsevier	https://www.sciencedirect.com/science/article/pii/S0006295216301101				Aquatic sciences	1
O Bjo?rnberg, T Viennet, N Skjoldager, A C?urovic??	Lactococcus lactis Thioredoxin Reductase Is Sensitive to Light Inactivation	2015	Biochemistry	ACS Publications	https://pubs.acs.org/doi/abs/10.1021/bi5013639				Arab journal of ?	1
AT Chang, M Tran, EP Nikonowicz	Structure and Dynamics of the Tetra-A Loop and (AA)-U Sequence Motif within the Coliphage GA Replicase RNA Operator	2017	Biochemistry	ACS Publications	https://pubs.acs.org/doi/abs/10.1021/acs.biochem.7b00123				Arabian Journal for Science and ?	1
H Yoshimura	Live Cell Imaging of Endogenous RNAs Using Pumilio Homology Domain Mutants: Principles and Applications	2017	Biochemistry	ACS Publications	https://pubs.acs.org/doi/abs/10.1021/acs.biochem.7b00983				Arboviruses: Molecular Biology, Evolution ?	1
L Palego, L Betti, G Giannaccini	Sulfur metabolism and sulfur-containing amino acids: I-molecular effectors	2015	Biochemistry & Pharmacology	arpi.unipi.it	https://arpi.unipi.it/handle/11568/713464				Arch Pathol Lab Med	1
TS Tikhomirova, OM Selivanova, OV Galzitskaya	a-Crystallins are small heat shock proteins: Functional and structural properties	2017	Biochemistry (Moscow)	Springer	https://link.springer.com/article/10.1134/S0006297917020031				Archaea	1
V Jaswal, J Palanivelu, C Ramalingam	Effects of the Gut microbiota on Amygdalin and its use as an anti-cancer therapy: Substantial review on the key components involved in altering dose efficacy ?	2018	Biochemistry and biophysics ?	Elsevier	https://www.sciencedirect.com/science/article/pii/S2405580817302637				Archives of Agronomy and ?	1
AV Olina, AV Kulbachinskiy, AA Aravin?	Argonaute proteins and mechanisms of RNA interference in eukaryotes and prokaryotes	2018	Biochemistry ?	Springer	https://link.springer.com/article/10.1134/S0006297918050024				Archives of animal ?	1
SD Hanes	Prolyl isomerases in gene transcription	2015	Biochimica et Biophysica Acta (BBA)-General Subjects	Elsevier	https://www.sciencedirect.com/science/article/pii/S030441651400364X				Archives of biochemistry ?	1
R Tobe, H Mihara	Delivery of selenium to selenophosphate synthetase for selenoprotein biosynthesis	2018	Biochimica et Biophysica Acta (BBA)-General Subjects	Elsevier	https://www.sciencedirect.com/science/article/pii/S0304416518301557				Archives of Toxicology	1
V Leoni, C Caccia	The impairment of cholesterol metabolism in Huntington disease	2015	Biochimica et Biophysica Acta (BBA)-Molecular and ?	Elsevier	https://www.sciencedirect.com/science/article/pii/S1388198115000037				ARS MEDICA Revista de Ciencias M?dicas	1
J Eichler, Z Guan	Lipid sugar carriers at the extremes: the phosphodolichols Archaea use in N-glycosylation	2017	Biochimica et Biophysica Acta (BBA)-Molecular and ?	Elsevier	https://www.sciencedirect.com/science/article/pii/S1388198117300537				Arthritis & ?	1
N Poulose, R Raju	Sirtuin regulation in aging and injury	2015	Biochimica et Biophysica Acta (BBA)-Molecular Basis ?	Elsevier	https://www.sciencedirect.com/science/article/pii/S0925443915002446				Arthritis ?	1
SE Erdman, T Poutahidis	Gut bacteria and cancer	2015	Biochimica et Biophysica Acta (BBA)-Reviews ?	Elsevier	https://www.sciencedirect.com/science/article/pii/S0304419X15000438				Artificial cells ?	1
S Koob, M Barrera, R Anand, AS Reichert	The non-glycosylated isoform of MIC26 is a constituent of the mammalian MICOS complex and promotes formation of crista junctions	2015	Biochimica et Biophysica Acta ?	Elsevier	https://www.sciencedirect.com/science/article/pii/S0167488915000786				arXiv preprint arXiv:1608.06930	1
JT Granados-Riveron, G Aquino-Jarquin	The complexity of the translation ability of circRNAs	2016	Biochimica et Biophysica Acta ?	Elsevier	https://www.sciencedirect.com/science/article/pii/S1874939916301596				Asian Pac J Allergy Immunol	1
T Lence, C Paolantoni, L Worpenberg?	Mechanistic insights into m6A RNA enzymes	2018	Biochimica et Biophysica ?	Elsevier	https://www.sciencedirect.com/science/article/pii/S1874939918302244				ASPET	1
M Urulangodi, R Dhanaraju, K Gupta, RP Roy?	Asymmetric DNA methylation by dimeric EcoP15I DNA methyltransferase	2016	Biochimie	Elsevier	https://www.sciencedirect.com/science/article/pii/S0300908416301353				Assessment	1
S Verma, S Goyal, S Jamal, A Singh, A Grover	Hsp90: Friends, clients and natural foes	2016	Biochimie	Elsevier	https://www.sciencedirect.com/science/article/pii/S0300908416301079				Atmos. Environ	1
AK Atabekova, AV Pankratenko, SS Makarova?	Phylogenetic and functional analyses of a plant protein related to human B-cell receptor-associated proteins	2017	Biochimie	Elsevier	https://www.sciencedirect.com/science/article/pii/S0300908416302814				Australian Journal of ?	1
T Fontaine	Sphingolipids from the human fungal pathogen Aspergillus fumigatus	2017	Biochimie	Elsevier	https://www.sciencedirect.com/science/article/pii/S0300908417301591				Autoimmunity ?	1
Q Miao, K Pu	Emerging designs of activatable photoacoustic probes for molecular imaging	2016	Bioconjugate chemistry	ACS Publications	https://pubs.acs.org/doi/abs/10.1021/acs.bioconjchem.6b00641				Available at SSRN 3329253	1
AM Varghese, V Mittal	The Petroleum Institute, Abu Dhabi, United Arab Emirates	2017	Biodegradable and Biocompatible ?	books.google.com	https://books.google.com/books?hl=en&lr=&id=8ixHDgAAQBAJ&oi=fnd&pg=PA115&dq=bacteria+and+515+and+806+-book&ots=J8uQ30pj7A&sig=Yv-dZgFkGNwajxAQ4y3kAhCuRLM				Bachelor thesis	1
P Lawrence, J Ceccoli	Advances in the application and impact of MicroRNAs as therapies for skin disease	2017	BioDrugs	Springer	https://link.springer.com/article/10.1007/s40259-017-0243-4				Basic and applied ecology	1
L Di Gregorio, R Congestri, V Tandoi, TR Neu?	Biofilm diversity, structure and matrix seasonality in a full-scale cooling tower	2019	Biofouling	Taylor & Francis	https://www.tandfonline.com/doi/abs/10.1080/08927014.2018.1541454				Basic and Clinical Andrology	1
S Karacic, BM Wil?n, C Suarez, P Hagelia, F Persson	Subsea tunnel reinforced sprayed concrete subjected to deterioration harbours distinct microbial communities	2019	Biofouling	Taylor & Francis	https://www.tandfonline.com/doi/full/10.1080/08927014.2018.1556259				bdigital.unal.edu.co	1
S Dobretsov, RMM Abed, T Muthukrishnan, P Sathe?	Living on the edge: biofilms developing in oscillating environmental conditions	2019	Biofouling	Taylor & Francis	https://www.tandfonline.com/doi/abs/10.1080/08927014.2018.1539707				Behavioral ecology and sociobiology	1
B Parker, D Benson, G Malin	Algal Biofuels	2016	Biofuels: Production and Future ?	books.google.com	https://books.google.com/books?hl=en&lr=&id=9yANDgAAQBAJ&oi=fnd&pg=PA313&dq=bacteria+and+515+and+806+-book&ots=Bf_9hTna1P&sig=9dVWDlBBS1UC6vI-OPFqbuBzML4				Behavioural ?	1
T Hornick, LT Bach, KJ Crawfurd, K Spilling?	Ocean acidification indirectly alters trophic interaction of heterotrophic bacteria at low nutrient conditions	2016	Biogeosciences ?	core.ac.uk	https://core.ac.uk/download/pdf/33672431.pdf				Best Practice & Research Clinical Haematology	1
JB Bell, WDK Reid, DA Pearce, AG Glover?	Hydrothermal activity lowers trophic diversity in Antarctic sedimented hydrothermal vents	2016	Biogeosciences ?	eprints.gla.ac.uk	http://eprints.gla.ac.uk/123655/				Bioactive Materials	1
MK Dutta, SK Mukhopadhyay	Reviews and syntheses: Methane biogeochemistry in Sundarbans mangrove ecosystem, NE coast 1 of India; a box modeling approach 2	2016	biogeosciences-discuss.net		https://www.biogeosciences-discuss.net/bg-2016-58/bg-2016-58.pdf				Biobased ?	1
F Koebsch, M Winkel, S Liebner, B Liu, J Westphal?	Sulfate deprivation triggers high methane production in a disturbed and rewetted coastal peatland	2018	biogeosciences-discuss.net		https://www.biogeosciences-discuss.net/bg-2018-416/bg-2018-416.pdf				Biochemical engineering journal	1
R Sharma, A Sharma, A Kumari, PM Kulurkar, R Raj?	Consumption of green tea epigallocatechin-3-gallate enhances systemic immune response, antioxidative capacity and HPA axis functions in aged male swiss ?	2017	Biogerontology	Springer	https://link.springer.com/article/10.1007/s10522-017-9696-6				Biochemical engineering ?	1
Y Shimizu, H Ogata, S Goto	Discriminating the reaction types of plant type III polyketide synthases	2017	Bioinformatics	academic.oup.com	https://academic.oup.com/bioinformatics/article-abstract/33/13/1937/3062425				Biochemistry & Pharmacology	1
Q Tu, L Lin, L Cheng, Y Deng, Z He	NCycDB: a curated integrative database for fast and accurate metagenomic profiling of nitrogen cycling genes	2018	Bioinformatics	academic.oup.com	https://academic.oup.com/bioinformatics/advance-article-abstract/doi/10.1093/bioinformatics/bty741/5085377				Biochemistry (Moscow)	1
MF Li, SJ Guo, XH Yang, QW Meng, XJ Wei	Exogenous gamma-aminobutyric acid increases salt tolerance of wheat by improving photosynthesis and enhancing activities of antioxidant enzymes	2016	Biologia plantarum	Springer	https://link.springer.com/article/10.1007/s10535-015-0559-1				Biochemistry and biophysics ?	1
I Golonka, M Oleksy, A Junka?	Selected Physicochemical and Biological Properties of Ethyl Ascorbic Acid Compared to Ascorbic Acid	2017	Biological and ?	jstage.jst.go.jp	https://www.jstage.jst.go.jp/article/bpb/40/8/40_b16-00967/_article/-char/ja/				Biochemistry ?	1
G Xu, L Cai, Y Ni, S Tian, Y Lu, L Wang?	Comparisons of Effects on Intestinal Short-Chain Fatty Acid Concentration after Exposure of Two Glycosidase Inhibitors in Mice	2018	Biological and ?	jstage.jst.go.jp	https://www.jstage.jst.go.jp/article/bpb/41/7/41_b17-00978/_article/-char/ja/				Biochimica et Biophysica Acta (BBA)-Molecular Basis ?	1
DA Wardle, DA Peltzer	Impacts of invasive biota in forest ecosystems in an aboveground?belowground context	2017	Biological Invasions	Springer	https://link.springer.com/article/10.1007/s10530-017-1372-x				Biochimica et Biophysica Acta (BBA)-Reviews ?	1
F Pollehne, G Rehder, O Savchuk	Bernd Schneider, Olaf Dellwig, Karol Kulinski, Anders Omstedt	2017	Biological Oceanography of ?	books.google.com	https://books.google.com/books?hl=en&lr=&id=ycGaDgAAQBAJ&oi=fnd&pg=PA86&dq=bacteria+and+515+and+806+-book&ots=8xpi_Qrw4s&sig=XE8IENcLsE01NrcLeZRzBFXa2cw				Biochimica et Biophysica ?	1
VL Cariccio, A Sam?, P Bramanti, E Mazzon	Mercury involvement in neuronal damage and in neurodegenerative diseases	2019	Biological trace element ?	Springer	https://link.springer.com/article/10.1007/s12011-018-1380-4				Bioconjugate chemistry	1
AM Peerzada, HH Ali, Z Hanif, AA Bajwa, L Kebaso?	Eco-biology, impact, and management of Sorghum halepense (L.) Pers.	2017	Biological ?	Springer	https://link.springer.com/article/10.1007/s10530-017-1410-8				Biodegradable and Biocompatible ?	1
PAM Flores, DN Correa-Llant?n?	A thermophilic microorganism from Deception Island, Antarctica with a thermostable glutamate dehydrogenase activity	2018	Biological ?	biolres.biomedcentral.com	https://biolres.biomedcentral.com/articles/10.1186/s40659-018-0206-3				BioDrugs	1
V Bunik, A Artiukhov, V Aleshin, G Mkrtchyan	Multiple forms of glutamate dehydrogenase in animals: structural determinants and physiological implications	2016	Biology	mdpi.com	https://www.mdpi.com/2079-7737/5/4/53				Biofuels: Production and Future ?	1
SA Eaton, JK Sethi	Immunometabolic Links between Estrogen, Adipose Tissue and Female Reproductive Metabolism	2019	Biology	mdpi.com	https://www.mdpi.com/2079-7737/8/1/8				Biogerontology	1
KH Hoffmann	Aphid honeydew: Rubbish or signaler	2016	Biology and Ecology of Aphids; Vilcinskas ?	content.taylorfrancis.com	https://content.taylorfrancis.com/books/e/download?dac=C2013-0-26534-2&isbn=9781482236781&doi=10.1201/b19967-12&format=pdf				Biologia plantarum	1
D Sun, L Hale, D Crowley	Nutrient supplementation of pinewood biochar for use as a bacterial inoculum carrier	2016	Biology and fertility of soils	Springer	https://link.springer.com/article/10.1007/s00374-016-1093-9				Biological Invasions	1
R Wang, M Dorodnikov, FA Dijkstra, S Yang?	Sensitivities to nitrogen and water addition vary among microbial groups within soil aggregates in a semiarid grassland	2017	Biology and fertility of ?	Springer	https://link.springer.com/article/10.1007/s00374-016-1165-x				Biological Oceanography of ?	1
BS Mickan, LK Abbott, J Fan, MM Hart?	Application of compost and clay under water-stressed conditions influences functional diversity of rhizosphere bacteria	2018	Biology and fertility of ?	Springer	https://link.springer.com/article/10.1007/s00374-017-1238-5				Biological trace element ?	1
M Glowala-Kosinska, A Chwieduk, A Smagur?	Thymic activity and T cell repertoire recovery after autologous hematopoietic stem cell transplantation preceded by myeloablative radiotherapy or ?	2016	Biology of Blood and ?	Elsevier	https://www.sciencedirect.com/science/article/pii/S1083879116000549				Biology and Ecology of Aphids; Vilcinskas ?	1
SR Shanmugam, S Adhikari, H Nam, SK Sajib	Effect of bio-char on methane generation from glucose and aqueous phase of algae liquefaction using mixed anaerobic cultures	2018	Biomass and Bioenergy	Elsevier	https://www.sciencedirect.com/science/article/pii/S0961953417303501				Biology and fertility of soils	1
C Xia, A Kumar, X Chen, M Tucker, Y Liang	Conversion of corn stover hydrolysates to acids: comparison between Clostridium carboxidivorans P7 and microbial communities developed from lake ?	2018	Biomass Conversion and ?	Springer	https://link.springer.com/article/10.1007/s13399-017-0239-9				Biology of Blood and ?	1
A Cochis, B Azzimonti, C Della Valle, E De Giglio?	The effect of silver or gallium doped titanium against the multidrug resistant Acinetobacter baumannii	2016	Biomaterials	Elsevier	https://www.sciencedirect.com/science/article/pii/S0142961215009527				Biomass and Bioenergy	1
PA Parmar, SC Skaalure, LW Chow, JP St-Pierre?	Temporally degradable collagen?mimetic hydrogels tuned to chondrogenesis of human mesenchymal stem cells	2016	Biomaterials	Elsevier	https://www.sciencedirect.com/science/article/pii/S0142961216301788				Biomass Conversion and ?	1
B Moguel, RJ Bobes, JC Carrero?	Transfection of platyhelminthes	2015	BioMed research ?	hindawi.com	https://www.hindawi.com/journals/bmri/aa/206161/abs/				Biomedicines	1
JY Wang, H Li, CM Ma, JL Wang, XS Lai?	Acupuncture May Exert Its Therapeutic Effect through MicroRNA-339/Sirt2/NFB/FOXO1 Axis	2015	BioMed research ?	hindawi.com	https://www.hindawi.com/journals/bmri/aa/249013/abs/				Bioorganic & medicinal chemistry letters	1
Y Dong, Q Kuang, X Dai, R Li, Y Wu, W Leng?	Improving the understanding of pathogenesis of human papillomavirus 16 via mapping protein-protein interaction network	2015	BioMed research ?	hindawi.com	https://www.hindawi.com/journals/bmri/aa/890381/sup/				Bioorganic chemistry	1
K Adachi, K Nielsen-Saines?	Chlamydia trachomatis infection in pregnancy: the global challenge of preventing adverse pregnancy and infant outcomes in Sub-Saharan Africa and Asia	2016	BioMed research ?	hindawi.com	https://www.hindawi.com/journals/bmri/2016/9315757/abs/				Biopolymers for Food Design	1
N Vanaki, S Aslani, A Jamshidi, M Mahmoudi	Role of innate immune system in the pathogenesis of ankylosing spondylitis	2018	Biomedicine & ?	Elsevier	https://www.sciencedirect.com/science/article/pii/S0753332218325861				Bioscience of microbiota, food and health	1
D Liu, L Lin, Y Lin, Y Zhong, S Zhang, W Liu?	Zengye decoction induces alterations to metabolically active gut microbiota in aged constipated rats	2019	Biomedicine & ?	Elsevier	https://www.sciencedirect.com/science/article/pii/S0753332218371774				Bioscience ?	1
MY Memar, M Yekani, N Alizadeh, HB Baghi	Hyperbaric oxygen therapy: Antimicrobial mechanisms and clinical application for infections	2019	Biomedicine & ?	Elsevier	https://www.sciencedirect.com/science/article/pii/S0753332218354829				Biosciences ?	1
A Tunger, M Kie?ler, R Wehner, A Temme, F Meier?	Immune monitoring of cancer patients prior to and during CTLA-4 or PD-1/PD-L1 inhibitor treatment	2018	Biomedicines	mdpi.com	https://www.mdpi.com/2227-9059/6/1/26				Biosensors and Bioelectronics	1
A Ahmed, B Williams, G Hannigan	Transcriptional activation of inflammatory genes: mechanistic insight into selectivity and diversity	2015	Biomolecules	mdpi.com	https://www.mdpi.com/2218-273X/5/4/3087				Biosyst. Ecol. Ser	1
R Ansari, K Husain, S Rizvi	Role of transcription factors in steatohepatitis and hypertension after ethanol: the epicenter of metabolism	2016	Biomolecules	mdpi.com	https://www.mdpi.com/2218-273X/6/3/29				Biotechnology and Genetic ?	1
V V?re, E Eruysal, A Narendran, K Sarachan, P Agris	Chemical and conformational diversity of modified nucleosides affects tRNA structure and function	2017	Biomolecules	mdpi.com	https://www.mdpi.com/2218-273X/7/1/29				Biotechnology letters	1
JA Camarero	Cyclotides, a versatile ultrastable micro-protein scaffold for biotechnological applications	2017	Bioorganic & medicinal chemistry letters	Elsevier	https://www.sciencedirect.com/science/article/pii/S0960894X1731048X				Biotechnology Reports	1
C Bayrak, P Taslimi, HS Karaman, I Gulcin?	The first synthesis, carbonic anhydrase inhibition and anticholinergic activities of some bromophenol derivatives with S including natural products	2019	Bioorganic chemistry	Elsevier	https://www.sciencedirect.com/science/article/pii/S0045206818310150				BMC anesthesiology	1
A Kumar, TJ Glembo, SB Ozkan	The role of conformational dynamics and allostery in the disease development of human ferritin	2015	Biophysical journal	Elsevier	https://www.sciencedirect.com/science/article/pii/S0006349515006724				BMC biology	1
VC Coffman, TM Kachur, DB Pilgrim, AT Dawes	Antagonistic behaviors of NMY-1 and NMY-2 maintain ring channels in the C. elegans gonad	2016	Biophysical journal	Elsevier	https://www.sciencedirect.com/science/article/pii/S0006349516309389				BMC infectious ?	1
K Prameela, CM Mohan, C Ramakrishna	Biopolymers for Food Design: Consumer-Friendly Natural Ingredients	2018	Biopolymers for Food Design	Elsevier	https://www.sciencedirect.com/science/article/pii/B9780128114490000013				BMC Plant ?	1
H Coban, E Ertekin, O Ince, G Turker, ? Akyol?	Degradation of oxytetracycline and its impacts on biogas-producing microbial community structure	2016	Bioprocess and ?	Springer	https://link.springer.com/article/10.1007/s00449-016-1583-z				BMC surgery	1
EJ Kim, W Jung, S Lim, S Kim, SJ Han?	Growth and lipid content at low temperature of Arctic alga Chlamydomonas sp. KNM0029C	2016	Bioprocess and ?	Springer	https://link.springer.com/article/10.1007/s00449-015-1499-z				Bmj Open	1
J Wenzel, L Fuentes, A Cabezas?	Microbial fuel cell coupled to biohydrogen reactor: a feasible technology to increase energy yield from cheese whey	2017	Bioprocess and ?	Springer	https://link.springer.com/article/10.1007/s00449-017-1746-6				bmj.com	1
W Farooq, WI Suh, MS Park, JW Yang	Water use and its recycling in microalgae cultivation for biofuel application	2015	Bioresource technology	Elsevier	https://www.sciencedirect.com/science/article/pii/S0960852414015727				Br. J. Med. Med. Res	1
H La, JPA Hettiaratchi, G Achari, PF Dunfield	Biofiltration of methane	2018	Bioresource technology	Elsevier	https://www.sciencedirect.com/science/article/pii/S0960852418309404				Brain Structure and ?	1
SY Chiu, CY Kao, TY Chen, YB Chang, CM Kuo?	Cultivation of microalgal Chlorella for biomass and lipid production using wastewater as nutrient resource	2015	Bioresource ?	Elsevier	https://www.sciencedirect.com/science/article/pii/S0960852414016927				Briefings in functional genomics	1
Z Zhao, Y Zhang, DE Holmes, Y Dang?	Potential enhancement of direct interspecies electron transfer for syntrophic metabolism of propionate and butyrate with biochar in up-flow anaerobic sludge blanket ?	2016	Bioresource ?	Elsevier	https://www.sciencedirect.com/science/article/pii/S0960852416302905				British journal of haematology	1
O Franchi, P Bovio, E Ortega-Mart?nez?	Active and total microbial community dynamics and the role of functional genes bamA and mcrA during anaerobic digestion of phenol and p-cresol	2018	Bioresource ?	Elsevier	https://www.sciencedirect.com/science/article/pii/S096085241830720X				British microbiology research journal	1
D Cheng, HH Ngo, WS Guo, SW Chang?	Problematic effects of antibiotics on anaerobic treatment processes in swine wastewater	2018	Bioresource ?	Elsevier	https://www.sciencedirect.com/science/article/pii/S096085241830659X				British microbiology ?	1
A Rodriguez-Verdugo, O Tenaillon, B Gaut	First-step Mutations during Adaptation to Thermal Stress Shift the Expression of Thousands of Genes Back toward the Pre-stressed State	2015	bioRxiv	biorxiv.org	https://www.biorxiv.org/content/10.1101/022905v1.abstract				BSAVA Manual of Canine and Feline Abdominal ?	1
D Raoux-Barbot, C Saveanu, A Namane, V Ogryzko?	Actin activates Pseudomonas aeruginosa ExoY nucleotidyl cyclase toxin and ExoY-like effector domains from MARTX toxins	2015	bioRxiv	biorxiv.org	https://www.biorxiv.org/content/10.1101/032201v1.abstract				Building and Environment	1
L Boyer, X Roussel, A Courseaux, OM Ndjindji?	Expression of E. coli glycogen branching enzyme in an Arabidopsis mutant devoid of endogenous starch branching enzymes induces the synthesis of starch-like ?	2015	bioRxiv	biorxiv.org	https://www.biorxiv.org/content/10.1101/019976v2.abstract				Bulletin of the Auckland Museum	1
J Tan, JH Hammond, DA Hogan, CS Greene	ADAGE analysis of publicly available gene expression data collections illuminates Pseudomonas aeruginosa-host interactions	2015	BioRxiv	biorxiv.org	https://www.biorxiv.org/content/10.1101/030650v1.abstract				Bulletin of the World ?	1
J Postma, TWH Liebrand, G Bi, A Evrard, RR Bye?	The Cf-4 receptor-like protein associates with the BAK1 receptor-like kinase to initiate receptor endocytosis and plant immunity	2015	BioRxiv	biorxiv.org	https://www.biorxiv.org/content/10.1101/019471v2.abstract				Bulletin USAMV ?	1
B Busby, A Dillman, CL Simpson, I Fingerman, S Yun?	Building genomic analysis pipelines in a hackathon setting with bioinformatician teams: DNA-seq, epigenomics, metagenomics and RNA-seq	2015	BioRxiv	biorxiv.org	https://www.biorxiv.org/content/10.1101/018085v2.abstract				Bundesgesundheitsblatt ?	1
CB Cunningham, L Ji, RAW Wiberg, JM Shelton?	The Nicrophorus vespilloides genome and methylome, a beetle with complex social behavior	2015	BioRxiv	biorxiv.org	https://www.biorxiv.org/content/10.1101/023093v1.abstract				Burns	1
MN Price, KM Wetmore, RJ Waters, M Callaghan?	Deep annotation of protein function across diverse bacteria from mutant phenotypes	2016	BioRxiv	biorxiv.org	https://www.biorxiv.org/content/10.1101/072470v1.abstract				cambridge.org	1
S Nayfach, B Rodriguez-Mueller, N Garud, KS Pollard	An integrated metagenomics pipeline for strain profiling reveals novel patterns of transmission and global biogeography of bacteria	2016	BioRxiv	biorxiv.org	https://www.biorxiv.org/content/10.1101/031757v2.abstract				Canadian journal of physiology and ?	1
MR Paloma, AY Francisca, BJ Luis	Understanding Wolbachia acquisition and co-divergence of hosts and their associated bacteria: Wolbachia infection in the Chorthippus parallelus hybrid zone	2016	bioRxiv	biorxiv.org	https://www.biorxiv.org/content/10.1101/044784v1.abstract				Canadian Urological ?	1
J Lees, PHC Kremer, AS Manso, NJ Croucher?	Large scale genomic analysis shows no evidence for repeated pathogen adaptation during the invasive phase of bacterial meningitis in humans	2016	BioRxiv	biorxiv.org	https://www.biorxiv.org/content/10.1101/070045v1.abstract				Cancer and Metastasis ?	1
RB Vasanthakrishnan, G Vanika, JA Siva-Jothy?	Wolbachia confers sex-specific resistance and tolerance to enteric but not systemic bacterial infection in Drosophila	2016	bioRxiv	biorxiv.org	https://www.biorxiv.org/content/10.1101/045757v2.abstract				Cancer chemotherapy ?	1
A Mukherjee, B Chettri, JS Langpoklakpam, P Basak?	Metagenomic Characteristics of Bacterial Response to Petroleum Hydrocarbon Contamination in Diverse Environments as Revealed by Functional Taxonomic ?	2016	bioRxiv	biorxiv.org	https://www.biorxiv.org/content/10.1101/097063v1.abstract				Cancer Epidemiology and ?	1
EJ ODonoghue, DF Browning, E Bielska, L Alderwick?	Lipopolysaccharide composition determines the preferred route and entry kinetics of bacterial outer membrane vesicles into host cells	2016	bioRxiv	biorxiv.org	https://www.biorxiv.org/content/10.1101/084848v1.abstract				Cancer medicine	1
C Wurzbacher, A Fuchs, K Attermeyer, K Frindte?	Large shifts among eukaryotes, bacteria, and archaea define the vertical organization of a lake sediment	2016	bioRxiv	biorxiv.org	https://www.biorxiv.org/content/10.1101/057117v3.abstract				Cancer treatment ?	1
MT Agler, A Mari, N Dombrowski, S Hacquard?	New insights in host-associated microbial diversity with broad and accurate taxonomic resolution	2016	bioRxiv	biorxiv.org	https://www.biorxiv.org/content/10.1101/050005v1.abstract				Carbohydrate ?	1
D Hurley, M Hoffmann, T Muruvanda, MW Allard?	Atypical Salmonella enterica serovars in murine and human infection models: Is it time to reassess our approach to the study of salmonellosis?	2016	BioRxiv	biorxiv.org	https://www.biorxiv.org/content/10.1101/058610v2.abstract				Case reports in ?	1
MV Lindh, J Sjostedt, B Ekstam, M Casini, D Lundin?	Bimodal occupancy-frequency distributions uncover the importance of regional dynamics in shaping marine microbial biogeography	2016	BioRxiv	biorxiv.org	https://www.biorxiv.org/content/10.1101/039883v1.abstract				Catalysis Today	1
J Taylor, G Panis, P Viollier, G Marczynski	A Novel DNA-binding Protein Coordinates Asymmetric Chromosome Replication and Chromosome Partitioning	2016	bioRxiv	biorxiv.org	https://www.biorxiv.org/content/10.1101/091496v1.abstract				Catena	1
CN Fischer, EP Trautman, JM Crawford, EV Stabb?	Metabolite exchange within the microbiome produces compounds that influence Drosophila behavior	2016	BioRxiv	biorxiv.org	https://www.biorxiv.org/content/10.1101/066035v1.abstract				ceesdekkerlab.nl	1
X Liu, C Gallay, M Kjos, A Domenech, J Slager?	High-throughput CRISPRi phenotyping in Streptococcus pneumoniae identifies new essential genes involved in cell wall synthesis and competence development	2016	bioRxiv	biorxiv.org	https://www.biorxiv.org/content/10.1101/088336v1.abstract				Cell and Material ?	1
WK Mousa, C Shearer, V Limay-Rios, CL Ettinger?	Root hair-endophyte stacking (RHESt) in an ancient Afro-Indian crop creates an unusual physico-chemical barrier to trap pathogen (s)	2016	BioRxiv	biorxiv.org	https://www.biorxiv.org/content/10.1101/071548v1.abstract				Cell chemical biology	1
UG Mueller, T Juenger, M Kardish, A Carlson, K Burns?	Artificial microbiome-selection to engineer microbiomes that confer salt-tolerance to plants	2016	bioRxiv	biorxiv.org	https://www.biorxiv.org/content/10.1101/081521v1.abstract				Cell Cycle	1
EB Graham, JE Knelman, RS Gabor, S Schooler?	Dissolved organic matter and inorganic mercury loadings increase methylmercury production, Clostridia abundance, and recalcitrant organic matter processing ?	2016	bioRxiv	biorxiv.org	https://www.biorxiv.org/content/biorxiv/early/2016/11/07/072017.full-text.pdf				Cell metabolism	1
HC McCann, L Li, Y Liu, D Li, P Hui, C Zhong?	Origin and evolution of a pandemic lineage of the kiwifruit pathogen Pseudomonas syringae pv. actinidiae	2016	bioRxiv	biorxiv.org	https://www.biorxiv.org/content/10.1101/085613v3.abstract				Cell systems	1
H Alexander, SI Mayer, S Bonhoeffer	Population heterogeneity in mutation rate increases mean fitness and the frequency of higher order mutants	2016	bioRxiv	biorxiv.org	https://www.biorxiv.org/content/10.1101/045377v2.abstract				Cells	1
VK Kozyreva, G Jospin, A Greninger, JP Watt, JA Eisen?	Recent Outbreaks of Shigellosis in California Caused by Two Distinct Populations of Shigella sonnei With Increased Virulence or Fluoroquinolone Resistance	2016	BioRxiv	biorxiv.org	https://www.biorxiv.org/content/10.1101/063818v1.abstract				Cellular and Molecular Life Sciences	1
AE Pozhitkov, R Neme, T Domazet-Loso, B Leroux?	Thanatotranscriptome: genes actively expressed after organismal death	2016	BioRxiv	biorxiv.org	https://www.biorxiv.org/content/10.1101/058305v2.abstract				Ceramics International	1
C Shi, AM Runnels, CT Murphy	Mating-induced male death and pheromone Toxin-regulated androstasis	2016	bioRxiv	biorxiv.org	https://www.biorxiv.org/content/10.1101/034181v2.abstract				ChemElectroChem	1
RE Diner, CM Noddings, NC Lian, AK Kang?	Diatom Centromeres Suggest a Novel Mechanism for Nuclear Gene Acquisition	2016	BioRxiv	biorxiv.org	https://www.biorxiv.org/content/10.1101/096016v1.abstract				Chemical Communications	1
Y Hirate, S Bottani, WL Pang, S Rutherford	Tunable bet hedging in yeast responses to osmotic stress	2016	bioRxiv	biorxiv.org	https://www.biorxiv.org/content/10.1101/039982v5.abstract				Chemical Engineering ?	1
S Narayanasamy, Y Jarosz, EEL Muller, CC Laczny?	IMP: a pipeline for reproducible metagenomic and metatranscriptomic analyses	2016	BioRxiv	biorxiv.org	https://www.biorxiv.org/content/10.1101/039263v1.abstract				Chemical Industry & ?	1
WG Walkup, TL Mastro, LT Schenker, J Vielmetter?	Binding of synGAP to PDZ Domains of PSD-95 is Regulated by Phosphorylation and Shapes the Composition of the Postsynaptic Density	2016	bioRxiv	biorxiv.org	https://www.biorxiv.org/content/10.1101/058016v1.abstract				Chemical research in ?	1
A Sellam, J Chaillot, J Mallick, F Tebbji, JR Albert?	A systematic cell size screen uncovers coupling of growth to division by the p38/HOG network in Candida albicans	2016	bioRxiv	biorxiv.org	https://www.biorxiv.org/content/10.1101/094144v1.abstract				Chemical Society Reviews	1
T Suchan, C Pitteloud, N Gerasimova, A Kostikova?	Hybridization capture using RAD probes (hyRAD), a new tool for performing genomic analyses on museum collection specimens.	2016	BioRxiv	biorxiv.org	https://www.biorxiv.org/content/10.1101/025551v2.abstract				Chemico-biological ?	1
A Keskin, E Akdogan, CD Dunn	Deep mutational scanning reveals characteristics important for targeting of the tail-anchored protein Fis1	2016	bioRxiv	biorxiv.org	https://www.biorxiv.org/content/10.1101/045351v4.abstract				Chemistry and biochemistry of flavoenzymes	1
FA Millacura, F Cardenas, V Mendez, M Seeger?	Degradation of benzene by the heavy-metal resistant bacterium Cupriavidus metallidurans CH34 reveals its catabolic potential for aromatic compounds	2017	bioRxiv	biorxiv.org	https://www.biorxiv.org/content/10.1101/164517v1.abstract				Chemistry of ?	1
A Ravenscraft, M Berry, T Hammer, K Peay, C Boggs	Structure and function of the bacterial and fungal gut flora of Neotropical butterflies	2017	bioRxiv	biorxiv.org	https://www.biorxiv.org/content/10.1101/128884v1.abstract				Chemistry ?	1
P Payne, L Geyrhofer, NH Barton, JP Bollback	CRISPR-based Herd Immunity Limits Phage Epidemics in Bacterial Populations	2017	bioRxiv	biorxiv.org	https://www.biorxiv.org/content/10.1101/181487v2.abstract				Chemistry?An Asian ?	1
P Cruz-Morales, A Corona-Gomez, N Selem-Mojica?	The cycad coralloid root contains a diverse endophytic bacterial community with novel biosynthetic gene clusters unique to its microbiome	2017	bioRxiv	biorxiv.org	https://www.biorxiv.org/content/early/2017/03/27/121160.1.abstract				Chinese journal of oceanology and ?	1
JM Keegstra, K Kamino, F Anquez, MD Lazova?	Generation and attenuation of variability in a bacterial signalling network revealed by single-cell FRET	2017	bioRxiv	biorxiv.org	https://www.biorxiv.org/content/10.1101/124008v2.abstract				Chinese Journal of ?	1
M Bobrovskyy, JK Frandsen, J Zhang, A Poddar?	Determinants of target prioritization and regulatory hierarchy for the bacterial small RNA SgrS	2017	bioRxiv	biorxiv.org	https://www.biorxiv.org/content/10.1101/221978v2.abstract				Chinese medical journal	1
CP McNally, E Borenstein	Metabolic Model-Based Analysis of the Emergence of Bacterial Cross-Feeding through Extensive Gene Loss	2017	bioRxiv	biorxiv.org	https://www.biorxiv.org/content/10.1101/180208v1.abstract				Chinese medical ?	1
MO Jibrin, N Potnis, S Timilsina, GV Minsavage?	Genome shuffling in a globalized bacterial plant pathogen: Recombination-mediated evolution in Xanthomonas euvesicatoria and X. perforans	2017	bioRxiv	biorxiv.org	https://www.biorxiv.org/content/10.1101/180901v1.abstract				CICSJ Bulletin	1
SMJ Pollo, AA Adebusuy, TJ Straub, JM Foght?	Genomic insights and temperature-dependent transcriptional responses of Kosmotoga olearia, a deep-biosphere bacterium that can grow from 20? C to 79? C	2017	bioRxiv	biorxiv.org	https://www.biorxiv.org/content/10.1101/060053v7.abstract				Circulation ?	1
S Haller, A Franchet, A Hakkim, J Chen, E Drenkard?	RhlR, but not RhlI, allows P. aeruginosa bacteria to evade Drosophila Tep4-mediated opsonization	2017	bioRxiv	biorxiv.org	https://www.biorxiv.org/content/10.1101/165530v2.abstract				Clin Optom	1
J Fischer, S M?ller, A Gacek-Matthews, T Netzker?	Bacterium-triggered remodeling of chromatin identifies BasR, a novel regulator of fungal natural product biosynthesis	2017	bioRxiv	biorxiv.org	https://pure.mpg.de/rest/items/item_2492884/component/file_2492882/content				Clinical & ?	1
S Van Vliet, AR Winkler, S Spriewald, B Stecher?	Local interactions lead to spatially correlated gene expression levels in bacterial groups.	2017	BioRxiv	biorxiv.org	https://www.biorxiv.org/content/10.1101/109991v1.abstract				Clinical and Vaccine Immunology	1
EL Meier, Q Yao, AK Daitch, GJ Jensen, ED Goley	FtsEX-Mediated Regulation Of Inner Membrane Fusion And Cell Separation Reveals Morphogenetic Plasticity In Caulobacter crescentus	2017	BioRxiv	biorxiv.org	https://www.biorxiv.org/content/10.1101/124214v1.abstract				Clinical and Vaccine ?	1
R Ashrafi, M Bruneaux, LR Sundberg, K Pulkkinen?	Thermal Tolerance is linked with Virulence in a Fish Pathogen	2017	bioRxiv	biorxiv.org	https://www.biorxiv.org/content/10.1101/188185v1.abstract				Clinical and ?	1
D Sirova, J Barta, K Simek, T Posch, J Pech, J Stone?	Hunters or gardeners? Linking community structure and function of trap-associated microbes to the nutrient acquisition strategy of a carnivorous plant	2017	bioRxiv	biorxiv.org	https://www.biorxiv.org/content/10.1101/197020v1.abstract				Clinical Gastroenterology and Hepatology	1
A Kurioka, B Van Wilgenburg, RR Javan, R Hoyle?	Diverse Streptococcus pneumoniae strains drive a MAIT cell response through MR1-dependent and cytokine-driven pathways	2017	BioRxiv	biorxiv.org	https://www.biorxiv.org/content/10.1101/158204v2.abstract				Clinical Immunology (Fifth Edition)	1
J Louren?o, ER Watkins, U Obolski, SJ Peacock?	Lineage structure of Streptococcus pneumoniae is driven by immune selection on the groEL heat-shock protein.	2017	bioRxiv	biorxiv.org	https://www.biorxiv.org/content/10.1101/082990v2.abstract				Clinical Management of Bacterial Pneumonia	1
Y Hu, JG Sanders, P Lukasik, CL D'Amelio, JS Millar?	Nitrogen conservation, conserved: 46 million years of N-recycling by the core symbionts of turtle ants	2017	bioRxiv	biorxiv.org	https://www.biorxiv.org/content/10.1101/185314v1.abstract				Clinical Medicine Insights ?	1
R Cuadrat, D Ionescu, AMR Davila, HP Grossart	Recovering genomic clusters of secondary metabolites from lakes: a Metagenomics 2.0 approach	2017	bioRxiv	biorxiv.org	https://www.biorxiv.org/content/10.1101/183061v1.abstract				Clinical microbiology ?	1
C Price, FB Dos Santos, A Hesseling, J Uusitalo?	Glucose limitation in Lactococcus shapes a single-peaked fitness landscape exposing membrane occupancy as a constraint	2017	BioRxiv	biorxiv.org	https://www.biorxiv.org/content/10.1101/147926v1.abstract				Clinical neurology and ?	1
T Akita, S Takuno, H Innan	The coalescent for prokaryotes with homologous recombination from external source	2017	BioRxiv	biorxiv.org	https://www.biorxiv.org/content/10.1101/151308v1.abstract				Clinical reviews in allergy & immunology	1
MW Henson, VC Lanclos, JC Thrash	Insights on the importance of salinity from the first cultured freshwater SAR11 (LD12) representative	2017	bioRxiv	biorxiv.org	https://www.biorxiv.org/content/early/2017/02/02/093567.abstract				Clinical reviews in allergy & ?	1
JJ Hamilton, SL Garcia, BS Brown, BO Oyserman?	Metabolic Network Analysis and Metatranscriptomics Reveals Auxotrophies and Nutrient Sources of the Cosmopolitan Freshwater Microbial Lineage acI	2017	BioRxiv	biorxiv.org	https://www.biorxiv.org/content/10.1101/106856v3.abstract				Clinics and research in ?	1
C Jakobson, D Tullman-Ercek, N Mangan	Spatially organizing biochemistry: choosing a strategy to translate synthetic biology to the factory	2017	BioRxiv	biorxiv.org	https://www.biorxiv.org/content/10.1101/202259v1.abstract				Clinics in chest ?	1
D Richter, P Fozouni, M Eisen, N King	The ancestral animal genetic toolkit revealed by diverse choanoflagellate transcriptomes	2017	bioRxiv	biorxiv.org	https://www.biorxiv.org/content/10.1101/211789v2.abstract				Clinics in dermatology	1
M Ponce-de-Leon, D Tamarit, J Calle-Espinosa, M Mori?	A genome-scale study of metabolic complementation in endosymbiotic consortia: the case of the cedar aphid	2017	bioRxiv	biorxiv.org	https://www.biorxiv.org/content/10.1101/179127v1.abstract				Clinics in geriatric ?	1
A Barria, KA Christensen, K Correa, A Jedlicki?	Genome-Wide Association Study And Genomic Predictions For Resistance Against Piscirickettsia salmonis In Coho Salmon (Oncorhynchus kisutch) Using ddRAD ?	2017	bioRxiv	biorxiv.org	https://www.biorxiv.org/content/10.1101/124099v1.abstract				Clinics in plastic ?	1
D Thomas-Lopez, L Carrilero, S Matrat, N Montero?	H2S mediates interbacterial communication through the air reverting intrinsic antibiotic resistance	2017	bioRxiv	biorxiv.org	https://www.biorxiv.org/content/10.1101/202804v1.abstract				Cluster Computing	1
AA Valtue?a, A Mittnik, FM Key, W Haak, R Allm?e?	The stone age plague: 1000 years of persistence in eurasia	2017	BioRxiv	biorxiv.org	https://www.biorxiv.org/content/10.1101/094243v3.abstract				Cogent Environmental Science	1
JF Challacombe	In silico identification of metabolic enzyme drug targets in Burkholderia pseudomallei	2017	bioRxiv	biorxiv.org	https://www.biorxiv.org/content/10.1101/034306v2.abstract				Cold Spring Harbor perspectives in biology	1
S Woloszynek, JC Mell, G Simpson, MP O'connor?	Uncovering thematic structure to link co-occurring taxa and predicted functional content in 16S rRNA marker gene surveys	2017	BioRxiv	biorxiv.org	https://www.biorxiv.org/content/10.1101/146126v2.abstract				Cold Spring Harbor Perspectives ?	1
EL Mohr, LN Block, CM Newman, LM Stewart?	Ocular and uteroplacental pathology in macaque congenital Zika virus infection	2017	bioRxiv	biorxiv.org	https://www.biorxiv.org/content/10.1101/195701v1.abstract				Cold Spring Harbor symposia on ?	1
P Bhardwaj, A Hans, K Ruikar, Z Guan, KL Palmer	Reduced chlorhexidine and daptomycin susceptibility arises in vancomycin-resistant Enterococcus faecium after serial chlorhexidine exposure	2017	bioRxiv	biorxiv.org	https://www.biorxiv.org/content/10.1101/148809v1.abstract				Cold Spring ?	1
THA Haverkamp, C Geslin, J Lossouarn?	Habitat generalists or specialists, insights from comparative genomic analyses of Thermosipho lineages	2017	bioRxiv	biorxiv.org	https://www.biorxiv.org/content/10.1101/106989v1.abstract				Collection of ?	1
BC VanderVen, EV Nazarova, CR Montague, T La?	Rv3723/LucA coordinates fatty acid and cholesterol uptake in Mycobacterium tuberculosis	2017	BioRxiv	biorxiv.org	https://www.biorxiv.org/content/10.1101/121780v1.abstract				Colloids and Surfaces B: Biointerfaces	1
MLZ Mendoza, GR Graves, M Roggenbuck, KM Vargas?	Protective role of the vulture facial and gut microbiomes aid adaptation to scavenging	2017	bioRxiv	biorxiv.org	https://www.biorxiv.org/content/10.1101/211490v1.abstract				Composites Part B ?	1
CS Westfall, PA Levin	Comprehensive analysis of central carbon metabolism reveals multiple connections between nutrients, biosynthetic capacity, and cell morphology in Escherichia coli	2017	bioRxiv	biorxiv.org	https://www.biorxiv.org/content/10.1101/191585v2.abstract				Compr Physiol	1
MA Casasanta, CC Yoo, HB Smith, AJ Duncan?	FplA From Fusobacterium nucleatum Is A Type Vd Autotransporter Phospholipase With A Proposed Role In Altered Host Signaling And Evasion Of Autophagy	2017	bioRxiv	biorxiv.org	https://www.biorxiv.org/content/10.1101/136598v1.abstract				Computer Applications in Drug Discovery and ?	1
D Cozens, E Sutherland, M Lauder, G Taylor, CC Berry?	Interactions of pathogenic and commensal strains of Mannheimia haemolytica with differentiated bovine airway epithelial cells grown at an air-liquid interface	2017	bioRxiv	biorxiv.org	https://www.biorxiv.org/content/10.1101/197947v2.abstract				Connective tissue research	1
WR Francis, M Eitel, S Vargas, M Adamski?	The genome of the contractile demosponge Tethya wilhelma and the evolution of metazoan neural signalling pathways	2017	BioRxiv	biorxiv.org	https://www.biorxiv.org/content/10.1101/120998v3.abstract				Continental Shelf ?	1
A Daebeler, C Herbold, J Vierheilig, CJ Sedlacek?	Cultivation and genomic analysis of Candidatus Nitrosocaldus islandicus, a novel obligately thermophilic ammonia-oxidizing Thaumarchaeon	2017	bioRxiv	biorxiv.org	https://www.biorxiv.org/content/10.1101/235028v1.abstract				CONTINUUM: Lifelong Learning in Neurology	1
EM Bik, SW Bird, JP Bustamante, LE Leon, PA Nieto?	A new sequencing-based women's health assay combining self-sampling, HPV detection and genotyping, STI detection, and vaginal microbiome analysis	2017	bioRxiv	biorxiv.org	https://www.biorxiv.org/content/10.1101/217216v1.abstract				Coordination Chemistry Reviews	1
K Khoo, J Read, K Franks, G Zhang, J Bizzintino?	Airway IRF7hi versus IRF7lo molecular response patterns determine clinical phenotypes in children with acute wheezing	2017	bioRxiv	biorxiv.org	https://www.biorxiv.org/content/10.1101/222950v1.abstract				Coral Reefs	1
R Van Velzen, R Holmer, F Bu, L Rutten, A Van Zeijl?	Parallel loss of symbiosis genes in relatives of nitrogen-fixing non-legume Parasponia	2017	bioRxiv	biorxiv.org	https://www.biorxiv.org/content/10.1101/169706v1.abstract				Cosmetics	1
E French, BS Kim, K Rivera-Zuluaga, AS Iyer-Pascuzzi	Whole Root Transcriptomic Analysis Reveals a Role for Auxin Pathways in Resistance to Ralstonia solanacearum in Tomato	2017	bioRxiv	biorxiv.org	https://www.biorxiv.org/content/10.1101/176685v1.abstract				courtcasedocs.com	1
EB Graham, JE Knelman, RS Gabor, S Schooler?	Trends in dissolved organic matter cycling, sediment microbiomes, and methylmercury production across vegetation heterogeneity in a Great Lakes wetland	2017	bioRxiv	biorxiv.org	https://www.biorxiv.org/content/10.1101/072017v6.abstract				Crit Care Med	1
CJ Graves, DM Weinreich	Variability in fitness effects and the limitations of fitness optimization	2017	bioRxiv	biorxiv.org	https://www.biorxiv.org/content/10.1101/107847v2.abstract				Critical care clinics	1
AP De Mora, A Lacourt, ML McMaster, X Liang?	Chlorinated electron acceptor availability selects for specific Dehalococcoides populations in dechlorinating enrichment cultures and in groundwater	2017	BioRxiv	biorxiv.org	https://www.biorxiv.org/content/10.1101/175182v1.abstract				Critical Care Medicine	1
A Clark, G Sall?, V Ballan, F Reigner, A Meynadier?	Metagenomic signature of natural strongyle infection in susceptible and resistant horses	2017	BioRxiv	biorxiv.org	https://www.biorxiv.org/content/10.1101/233015v1.abstract				Critical care nurse	1
S Mangul, HT Yang, N Strauli, F Gruhl, H Porath?	Comprehensive analysis of RNA-sequencing to find the source of 1 trillion reads across diverse adult human tissues	2017	bioRxiv	biorxiv.org	https://www.biorxiv.org/content/10.1101/053041v2.abstract				Critical reviews in food science and nutrition	1
C Duvallet, SM Gibbons, T Gurry, RA Irizarry, EJ Alm	Meta analysis of microbiome studies identifies shared and disease-specific patterns	2017	bioRxiv	biorxiv.org	https://www.biorxiv.org/content/10.1101/134031v1.abstract				Critical Reviews™ in ?	1
M McDonald, B Schwessinger, V Stewart, P Ronald	Distribution and inheritance of a gene cluster encoding a sulfated tyrosine peptide in Xanthomonas spp.	2017	bioRxiv	biorxiv.org	https://www.biorxiv.org/content/biorxiv/early/2017/06/14/149930.full-text.pdf				Croat. J. Infect	1
HE Lau, ZT Cecere, Z Liu, CJ Yang, TO Sharpee?	Neural mechanisms driving hunger-induced changes in sensory perception and behavior in Caenorhabditis elegans	2017	bioRxiv	biorxiv.org	https://www.biorxiv.org/content/10.1101/156109v1.abstract				crosstalk	1
TD Read, RA Petit, Z Yin, T Montgomery, MC McNulty?	USA300 MRSA lineages persist on multiple body sites following infection	2017	bioRxiv	biorxiv.org	https://www.biorxiv.org/content/10.1101/192096v1.abstract				cuir.car.chula.ac.th	1
FP O?ate, ACL Cervino, F Magoul?s, SD Ehrlich?	Abundance-based reconstitution of microbial pan-genomes from whole-metagenome shotgun sequencing data	2017	bioRxiv	biorxiv.org	https://www.biorxiv.org/content/biorxiv/early/2017/08/08/173203.full-text.pdf				Cukurova Medical ?	1
M Mutwil, J Marcin, R Zoschke, L Scharff, SM Jaime?	AtRsgA from Arabidopsis thaliana controls maturation of the small subunit of the chloroplast ribosome	2017	bioRxiv	biorxiv.org	https://www.biorxiv.org/content/10.1101/225052v2.abstract				Cureus	1
CG Wilson, RW Nowell, TG Barraclough	Evidence for\ inter-and intraspecific horizontal genetic transfers\" between anciently asexual bdelloid rotifers is explained by cross-contamination"	2017	BioRxiv	biorxiv.org	https://www.biorxiv.org/content/10.1101/150490v2.abstract				Curr Psychiatry Rep	1
E Wang, CP Hunter	Characterization of SID-1-dependent and independent intergenerational RNA transport pathways in Caenorhabditis elegans	2017	bioRxiv	biorxiv.org	https://www.biorxiv.org/content/10.1101/156232v1.abstract				Current Alzheimer Research	1
CE Stanley, J Shrivastava, R Brugman, D van Swaay?	An organ-on-a-chip approach for investigating root-environment interactions in heterogeneous conditions	2017	bioRxiv	biorxiv.org	https://www.biorxiv.org/content/10.1101/126987v1.abstract				Current Biology	1
M Lommel, A Tursch, L Rustarazo-Calvo, B Trageser?	Genetic knockdown and knockout approaches in Hydra	2017	bioRxiv	biorxiv.org	https://www.biorxiv.org/content/10.1101/230300v1.abstract				Current environmental health reports	1
M Wang, H Fu, XX Shen, R Ruan, N Pun, J Xu, H Li?	Genomic features and evolution of the conditionally dispensable chromosome in the tangerine pathotype of Alternaria alternata	2017	bioRxiv	biorxiv.org	https://www.biorxiv.org/content/10.1101/207746v2.abstract				Current genetics	1
T Germier, S Kocanova, N Walther, A Bancaud?	Real-time chromatin dynamics at the single gene level during transcription activation	2017	bioRxiv	biorxiv.org	https://www.biorxiv.org/content/10.1101/111179v1.abstract				Current Immunology ?	1
SL Offenburger, XY Ho, T Tachie-Menson, S Coakley?	6-OHDA-induced dopaminergic neurodegeneration in C. elegans is promoted by the engulfment pathway and inhibited by the transthyretin-related protein TTR-33	2017	bioRxiv	biorxiv.org	https://www.biorxiv.org/content/10.1101/198606v1.abstract				Current medicinal chemistry	1
J Tan, G Doing, KA Lewis, CE Price, KM Chen?	Unsupervised extraction of stable expression signatures from public compendia with eADAGE	2017	BioRxiv	biorxiv.org	https://www.biorxiv.org/content/10.1101/078659v3.abstract				Current microbiology	1
T Wang, J Guo, C Guan, Y Wu, B Liu, Z Xie, C Zhang?	Pooled CRISPR interference screens enable high-throughput functional genomics study and elucidate new rules for guide RNA library design in Escherichia coli	2017	bioRxiv	biorxiv.org	https://www.biorxiv.org/content/10.1101/129668v1.abstract				Current Microwave Chemistry	1
SC Booth, RJ Turner	Phylogenetic and Phenotypic Characterization of the Energy-taxis Receptor Aer in Pseudomonas	2017	bioRxiv	biorxiv.org	https://www.biorxiv.org/content/10.1101/081455v2.abstract				Current neurology and neuroscience ?	1
S Hussain, CN Wivagg, P Szwedziak, F Wong?	MreB Filaments Create Rod Shape By Aligning Along Principal Membrane Curvature.	2017	BioRxiv	biorxiv.org	https://www.biorxiv.org/content/10.1101/197475v2.abstract				Current opinion in genetics & development	1
ND Youngblut, DH Buckley	Evaluating the accuracy of DNA stable isotope probing	2017	bioRxiv	biorxiv.org	https://www.biorxiv.org/content/10.1101/138719v1.abstract				Current opinion in nephrology and hypertension	1
JC Kwong, C Lane, F Romanes, AG da Silva, M Easton?	Real-time genomic and epidemiological investigation of a multi-institution outbreak of KPC-producing Enterobacteriaceae: a translational study	2017	BioRxiv	biorxiv.org	https://www.biorxiv.org/content/10.1101/175950v1.abstract				Current opinion in nephrology and ?	1
G Sipos, AN Prasanna, MC Walther, E O'Connor?	Genome expansion and lineage-specific genetic innovations in the world's largest organisms (Armillaria)	2017	bioRxiv	biorxiv.org	https://www.biorxiv.org/content/10.1101/166231v1.abstract				Current opinion in neurobiology	1
MJ Scholze, KS Barbieux, A De Simone?	PI (4, 5) P2 forms dynamic cortical structures and directs actin distribution and cell polarity in C. elegans embryos	2017	bioRxiv	biorxiv.org	https://www.biorxiv.org/content/10.1101/215079v1.abstract				Current opinion in pediatrics	1
BE Clifton, JA Kaczmarski, PD Carr, ML Gerth?	Evolution of an enzyme from a solute-binding protein	2017	bioRxiv	biorxiv.org	https://www.biorxiv.org/content/10.1101/157495v1.abstract				Current opinion in plant biology	1
WS DeWitt, KK Quan, D Wilburn, A Sherwood?	Unbiased Definition Of A Shared T-Cell Receptor Motif Enables Population-Based Studies Of Tuberculosis	2017	bioRxiv	biorxiv.org	https://www.biorxiv.org/content/10.1101/123174v1.abstract				Current opinion in pulmonary medicine	1
SL Offenburger, E Jongsma, A Gartner	Mutations in C. elegans neuroligin-like glit-1, the apoptosis pathway and the calcium chaperone crt-1 increase dopaminergic neurodegeneration after 6-OHDA ?	2017	bioRxiv	biorxiv.org	https://www.biorxiv.org/content/10.1101/203067v1.abstract				Current opinion in rheumatology	1
MA Sigg, T Menchen, J Johnson, C Lee, SP Choksi?	Evolutionary proteomics uncovers ciliary signaling components	2017	bioRxiv	biorxiv.org	https://www.biorxiv.org/content/10.1101/153437v1.abstract				Current opinion in supportive and palliative care	1
KD Perry, GJ Baker, KJ Powis, JK Kent, CM Ward?	A global Brassica pest and a sympatric cryptic ally, Plutella australiana (Lepidoptera: Plutellidae), show strong divergence despite the capacity to hybridize	2017	BioRxiv	biorxiv.org	https://www.biorxiv.org/content/10.1101/189266v1.abstract				Current Pharma Research	1
A Pomerantz, N Penafiel, A Arteaga, L Bustamante?	Real-time DNA barcoding in a remote rainforest using nanopore sequencing	2017	bioRxiv	biorxiv.org	https://www.biorxiv.org/content/10.1101/189159v1.abstract				Current pharmaceutical ?	1
I Ganesan, LX Shi, SM Theg	Evaluating the Functional Pore Size of Chloroplast TOC and TIC Protein Translocons	2017	bioRxiv	biorxiv.org	https://www.biorxiv.org/content/10.1101/188052v1.abstract				Current Plant ?	1
OA Perez-Escobar, G Chomicki, FL Condamine?	Recent origin of Neotropical orchids in the world's richest plant biodiversity hotspot	2017	bioRxiv	biorxiv.org	https://www.biorxiv.org/content/10.1101/106302v1.abstract				Current Pollution Reports	1
TM Williams, M Rebeiz, EM Camino, MJ Roeske?	Cis-regulatory evolution integrated the Bric-?-brac transcription factors into a novel fruit fly gene regulatory network	2017	BioRxiv	biorxiv.org	https://www.biorxiv.org/content/10.1101/200360v1.abstract				Current problems in ?	1
C Bussi, JMP Ramos, DS Arroyo, JI Gallea, P Ronchi?	Alpha-synuclein fibrils induce autophagy in microglial cells as a consequence of lysosomal damage.	2017	bioRxiv	biorxiv.org	https://www.biorxiv.org/content/10.1101/169375v1.abstract				Current Pulmonology Reports	1
MA McGeoch, G Latombe, NR Andrew, S Nakagawa?	The application of zeta diversity as a continuous measure of compositional change in ecology	2017	BioRxiv	biorxiv.org	https://www.biorxiv.org/content/10.1101/216580v1.abstract				Current Women's Health Reviews	1
AE Jaffe, RE Straub, JH Shin, R Tao, Y Gao, LC Torres?	Developmental and genetic regulation of the human cortex transcriptome in schizophrenia	2017	bioRxiv	biorxiv.org	https://www.biorxiv.org/content/10.1101/124321v2.abstract				Cystic Fibrosis	1
JR Christensen, MJ Glista, DM Mueller, Y Li, JA Sees?	Chlamydomonas reinhardtii formin and profilin are optimized for acute rapid actin filament assembly	2017	bioRxiv	biorxiv.org	https://www.biorxiv.org/content/10.1101/096008v2.abstract				Cytokine	1
I Topalidou, PA Chen, K Cooper, S Watanabe?	The NCA-1 and NCA-2 ion channels function downstream of Gq and Rho to regulate locomotion in C. elegans	2017	bioRxiv	biorxiv.org	https://www.biorxiv.org/content/10.1101/090514v2.abstract				cytokines	1
Y Jiang, NR Zhang, M Li	Modeling allele-specific gene expression by single-cell RNA sequencing	2017	bioRxiv	biorxiv.org	https://www.biorxiv.org/content/10.1101/109629v1.abstract				dairy.ifas.ufl.edu	1
DF Klessig, M Manohar, D Wang, PM Manosalva?	Members of the abscisic acid co-receptor PP2C protein family mediate salicylic acid-abscisic acid crosstalk	2017	BioRxiv	biorxiv.org	https://www.biorxiv.org/content/10.1101/123059v1.abstract				Dalton Transactions	1
J Cao, JS Packer, V Ramani, DA Cusanovich, C Huynh?	Comprehensive single cell transcriptional profiling of a multicellular organism by combinatorial indexing	2017	BioRxiv	biorxiv.org	https://www.biorxiv.org/content/early/2017/02/02/104844.abstract				Dalton ?	1
J Salignon, M Richard, E Fulcrand, G Yvert	Genomics of cellular proliferation under periodic stress	2017	BioRxiv	biorxiv.org	https://www.biorxiv.org/content/10.1101/129163v1.abstract				Database	1
IM Chelo, B Afonso, S Carvalho, I Theologidis, C Goy?	Partial selfing eliminates inbreeding depression while maintaining genetic diversity	2017	bioRxiv	biorxiv.org	https://www.biorxiv.org/content/10.1101/210005v1.abstract				dea.lib.unideb.hu	1
ER Spear, EA Mordecai	Foliar pathogens of California grasses infect multiple hosts: Implications for grassland diversity	2017	bioRxiv	biorxiv.org	https://www.biorxiv.org/content/biorxiv/early/2017/11/29/226928.full-text.pdf				Deep Sea Research ?	1
B Jojic, S Amodeo, T Ochsenreiter	The differentially expressed translationally controlled tumor proteins TCTP1 and TCTP2 in Trypanosoma brucei	2017	bioRxiv	biorxiv.org	https://www.biorxiv.org/content/10.1101/190314v1.abstract				Dental Biomaterials	1
G Jiang, R Peyraud, P Remigi, A Guidot, R Berthome?	The population dynamics of a bacterial pathogen after host re-infection affects the founding population size	2018	bioRxiv	biorxiv.org	https://www.biorxiv.org/content/10.1101/061408v2.abstract				Dental materials journal	1
G Cafa, R Thwaites, M Dickinson	Bacterial community composition of recycled irrigation water of a NFT-type experimental system, with and without a slow sand filter	2018	bioRxiv	biorxiv.org	https://www.biorxiv.org/content/10.1101/486464v1.abstract				Der Pharmacia ?	1
AL Hudson, JP Moatt, PF Vale	Dietary protein mediates terminal investment in egg quantity or quality following bacterial gut infection in Drosophila	2018	BioRxiv	biorxiv.org	https://www.biorxiv.org/content/10.1101/489625v1.abstract				Dev Comp Immunol	1
Z Chang, J Yu, Y Liu, H Yin	Regrowth-delay Body as a Bacterial Subcellular Structure marking multidrug tolerant Persisters	2018	BioRxiv	biorxiv.org	https://www.biorxiv.org/content/10.1101/448092v1.abstract				Development	1
JM Rocha, J Corbitt, T Yan, C Richardson, A Gahlmann	Resolving Cytosolic Diffusive States in Bacteria by Single-Molecule Tracking	2018	bioRxiv	biorxiv.org	https://aac.asm.org/content/aac/51/6/1939.full-text.pdf				Developmental & Comparative Immunology	1
N Ismail, NM Amin	Description of novel marine bioflocculant-producing bacteria isolated from biofloc of pacific whiteleg shrimp, Litopenaeus vannamei culture ponds	2018	BioRxiv	biorxiv.org	https://www.biorxiv.org/content/10.1101/402065v1.abstract				Developmental cell	1
ET Granato, C Ziegenhain, RL Marvig, R K?mmerli?	Virulence evolution in the opportunistic bacterial pathogen Pseudomonas aeruginosa	2018	bioRxiv	biorxiv.org	https://www.biorxiv.org/content/biorxiv/early/2018/01/19/250845.full-text.pdf				Diabetes-Management	1
M Ziesack, T Gibson, AM Shumaker, JKW Oliver?	Inducible cooperation in a synthetic gut bacterial consortium introduces population balance and stability	2018	bioRxiv	biorxiv.org	https://www.biorxiv.org/content/10.1101/426171v1.abstract				Diagnostic Gynecologic and Obstetric ?	1
FL Kamitani, DP Almenara, C Rossi, MRC Neves?	Description and charactrization of the Amazonian entomopathogenic bacterium Photorhabdus luminescens MN7	2018	BioRxiv	biorxiv.org	https://www.biorxiv.org/content/10.1101/328377v1.abstract				Diagnostic Histopathology	1
F Wu, C Tan	Intracellular absorption underlies collective bacterial tolerance towards an antimicrobial peptide	2018	bioRxiv	biorxiv.org	https://www.biorxiv.org/content/10.1101/314138v1.abstract				dial.uclouvain.be	1
B Yu, I Dukovski, D Kong, J Bobrow, A Ostrinskaya?	Experiments and simulations on short chain fatty acid production in a colonic bacterial community	2018	BioRxiv	biorxiv.org	https://www.biorxiv.org/content/10.1101/444760v1.abstract				Dietary AGEs and Their Role in ?	1
B Abuaita, T Schultz, M O'Riordan	Mitochondria-derived vesicles deliver antimicrobial payload to control phagosomal bacteria	2018	bioRxiv	biorxiv.org	https://www.biorxiv.org/content/10.1101/277004v1.abstract				digitalcommons.law.villanova.edu	1
RA Barco, GM Garrity, JJ Scott, JP Amend, KH Nealson?	A genus definition for Bacteria and Archaea based on genome relatedness and taxonomic affiliation.	2018	bioRxiv	biorxiv.org	https://www.biorxiv.org/content/10.1101/392480v2.abstract				Diversity	1
B Monterroso, S Zorrilla, M Sobrinos-Sanguino?	Bacterial division FtsZ forms liquid condensates with nucleoid-associated Z-ring inhibitor SlmA	2018	bioRxiv	biorxiv.org	https://www.biorxiv.org/content/10.1101/264192v1.abstract				Docteur de l'Universit? Henri Poincar?, Nancy-I en ?	1
N Sukdeo, E Teen, PM Rutherford, HB Massicotte?	Soil detrital inputs increase stimulate bacterial saprotrophs with different timing and intensity compared to fungal saprotrophs	2018	bioRxiv	biorxiv.org	https://www.biorxiv.org/content/10.1101/266684v1.abstract				Domestic animal ?	1
C Zhang, H Chen, RR Zhuang, YT Chen, Y Deng?	AhRLK1, a CLAVATA1-like leucine-rich repeat receptor-like kinase of peanut, confers increased resistance to bacterial wilt in tobacco	2018	BioRxiv	biorxiv.org	https://www.biorxiv.org/content/10.1101/430066v1.abstract				Drug Design: Medicinal ?	1
ME Stephens, DJ Gage	Oligotyping Bacterial Symbionts of Hindgut Protists Reveals Complex Population Structures and Transmission Trends in the Termite Reticulitermes flavipes	2018	bioRxiv	biorxiv.org	https://www.biorxiv.org/content/10.1101/299255v1.abstract				Drug Discovery Today: Technologies	1
W Zhao, SW Duvall, KA Kowallis, DT Tomares?	A circuit of protein-protein regulatory interactions enables polarity establishment in a bacterium	2018	bioRxiv	biorxiv.org	https://www.biorxiv.org/content/10.1101/503250v1.abstract				Drugs	1
JO Sekyere, EA Mensah	Molecular Epidemiology and Mechanisms of Antibiotic Resistance in Gram-positive Bacteria in Africa: A Systematic Review and Meta-Analysis from a One Health ?	2018	bioRxiv	biorxiv.org	https://www.biorxiv.org/content/10.1101/366807v2.abstract				????????? ? ????? ?	1
L Shu, DA Brock, KS Geist, JW Miller, DC Queller?	A complex symbiosis involving within species variation in the response of Dictyostelium amoebae to Burkholderia bacteria	2018	bioRxiv	biorxiv.org	https://www.biorxiv.org/content/10.1101/436386v1.abstract				Early human ?	1
NG Davies, S Flasche, M Jit, KE Atkins	Within-host dynamics explain patterns of antibiotic resistance in commensal bacteria	2018	bioRxiv	biorxiv.org	https://www.biorxiv.org/content/10.1101/217232v2.abstract				EBioMedicine	1
LA Kvich, BG Fritz, SG Crone, KN Kragh, M Kolpen?	Oxygen restriction induces a viable but non-culturable population in bacteria	2018	bioRxiv	biorxiv.org	https://www.biorxiv.org/content/10.1101/339747v1.abstract				ebis.ibe.edu.pl	1
A Tang, AO Haruna, NMA Majid	Potential PGPR properties of cellulolytic, nitrogen-fixing, and phosphate-solubilizing bacteria of a rehabilitated tropical forest soil	2018	BioRxiv	biorxiv.org	https://www.biorxiv.org/content/10.1101/351916v1.abstract				EC Pharmacology and Toxicology	1
R Deb, A Nair, D Agashe	Host dietary specialization and neutral assembly shape gut bacterial communities of wild dragonflies	2018	bioRxiv	biorxiv.org	https://www.biorxiv.org/content/10.1101/357996v1.abstract				Ecological engineering	1
P Rubbens, ML Schmidt, R Props, BA Biddanda?	Using machine learning to associate bacterial taxa with functional groups through flow cytometry, 16S rRNA gene sequencing, and productivity data	2018	bioRxiv	biorxiv.org	https://www.biorxiv.org/content/10.1101/392852v1.abstract				Ecological indicators	1
Y Chen, LL Pan, QQ Jiang, FF Chen, CX Lai, QW Chen?	The Impact of Remediation Through Stabilizing Amendments on Taxonomic and Metabolic Patterns of Bacteria and Archaea in Cadmium-Contaminated Paddy Fields ?	2018	BioRxiv	biorxiv.org	https://www.biorxiv.org/content/10.1101/311902v1.abstract				Ecological modelling	1
SM Luedin, N Storelli, F Danza, S Roman, M Wittwer?	Anoxygenic Photosynthesis and Dark Carbon Metabolism under micro-oxic conditions in the Purple Sulfur Bacterium\ Thiodictyon syntrophicum\" nov. strain Cad16T"	2018	bioRxiv	biorxiv.org	https://www.biorxiv.org/content/10.1101/420927v1.abstract				Ecological ?	1
D Ma, M Bou-Sleiman, P Joncour, CE Indelicato?	Commensal bacteria act as a broad genetic buffer in Drosophila during chronic under-nutrition	2018	bioRxiv	biorxiv.org	https://www.biorxiv.org/content/10.1101/334342v1.abstract				Ecology and ?	1
P Lu-Irving, J Harencar, H Sounart, SR Welles?	Native and invading yellow starthistle (Centaurea solstitialis) microbiomes differ in composition and diversity of bacteria	2018	bioRxiv	biorxiv.org	https://www.biorxiv.org/content/10.1101/119917v2.abstract				Ecology ?	1
ML Juarez, LE Pimper, GE Bachmann, CA Conte?	Gut bacterial diversity and physiological traits of Anastrepha fraterculus Brazilian-1 morphotype males are affected by antibiotic treatment	2018	bioRxiv	biorxiv.org	https://www.biorxiv.org/content/10.1101/360693v1.abstract				EcoSal Plus	1
RM Stubbendieck, DS May, MG Chevrette, MI Temkin?	Bacterial competition mediated by siderophore production among the human nasal microbiota	2018	bioRxiv	biorxiv.org	https://www.biorxiv.org/content/10.1101/432948v1.abstract				EFSA ?	1
K Royet, N Parisot, A Rodrigue, E Gueguen?	Genome Wide Identification Of Bacterial Genes Required For Plant Infection By Tn-Seq	2018	bioRxiv	biorxiv.org	https://www.biorxiv.org/content/10.1101/126896v4.abstract				Ehrlich's Geomicrobiology,	1
K Sekar, R Rusconi, T Fuhrer, E Noor, J Nguyen?	Synthesis and degradation of FtsZ determines the first cell division in starved bacteria	2018	BioRxiv	biorxiv.org	https://www.biorxiv.org/content/10.1101/314922v1.abstract				Elder LJ	1
GB Martins, G Giacomelli, M Bramkamp	Substrate-dependent cluster density dynamics in bacterial phosphotransferase system permeases	2018	bioRxiv	biorxiv.org	https://www.biorxiv.org/content/10.1101/349514v1.abstract				Electrochimica ?	1
J Fischer, SY Mueller, T Netzker, N Jaeger?	Fungal chromatin mapping identifies BasR, as the regulatory node of bacteria-induced fungal secondary metabolism	2018	bioRxiv	biorxiv.org	https://www.biorxiv.org/content/10.1101/211979v2.abstract				Electronic Journal of Biotechnology	1
D Carriel, PS Garcia, F Castelli, P Lamourette?	Identification of a novel subfamily of bacterial AAT-fold basic amino acid decarboxylases and functional characterization of its first representative: Pseudomonas ?	2018	bioRxiv	biorxiv.org	https://www.biorxiv.org/content/10.1101/308080v2.abstract				Electronic Journal of ?	1
Z Zhu, D Surujon, A Pavao, J Bento, T van Opijnen	Forecasting bacterial survival-success and adaptive evolution through multi-omics stress response-mapping, network analyses and machine learning	2018	bioRxiv	biorxiv.org	https://www.biorxiv.org/content/10.1101/387910v1.abstract				Emergency	1
C Mougel, L Lebreton, AY Guillerm-Erckelboudt?	Temporal dynamics of bacterial and fungal communities during the infection of Brassica rapa roots by the protist Plasmodiophora brassicae	2018	BioRxiv	biorxiv.org	https://www.biorxiv.org/content/10.1101/410555v1.abstract				Emergency ?	1
JJ Desmarais, AI Flamholz, C Blikstad, EJ Dugan?	Genome-wide screening reveals a novel class of carbonic anhydrase-like inorganic carbon transporters in chemoautotrophic bacteria	2018	bioRxiv	biorxiv.org	https://www.biorxiv.org/content/10.1101/476713v2.abstract				Emerging microbes & ?	1
B Demars, N Friberg, J Kemp, B Thornton	Reciprocal carbon subsidies between autotrophs and bacteria in stream food webs under stoichiometric constraints	2018	bioRxiv	biorxiv.org	https://www.biorxiv.org/content/10.1101/447987v1.abstract				Emerging Pollutants in the ?	1
BJ Belin, ET Tookmanian, J De Anda, G Wong?	Extended hopanoid loss reduces bacterial motility and surface attachment and leads to heterogeneity in root nodule kinetics in a Bradyrhizobium-Aeschynomene ?	2018	BioRxiv	biorxiv.org	https://www.biorxiv.org/content/10.1101/423301v3.abstract				Encyclopedia of Metagenomics ?	1
AB Benedict, M Fondi, GC Walker, TM Finan?	Robustness encoded across essential and accessory replicons in an ecologically versatile bacterium	2018	bioRxiv	biorxiv.org	https://www.biorxiv.org/content/10.1101/209916v2.abstract				Endotext ?	1
J Selkrig, N Li, J Bobonis, A Hausmann, A Sueki?	Spatiotemporal proteomics uncovers cathepsin-dependent host cell death during bacterial infection	2018	BioRxiv	biorxiv.org	https://www.biorxiv.org/content/10.1101/455048v1.abstract				Energy & Environmental Science	1
GA Coleman, RD Pancost, TA Williams	Resolving the origins of membrane phospholipid biosynthesis genes using outgroup-free rooting	2018	BioRxiv	biorxiv.org	https://www.biorxiv.org/content/10.1101/312991v3.abstract				Energy & Environmental ?	1
Z Jirsova, M Heczkova, H Dankova, H Malinska?	The effect of butyrate-supplemented parenteral nutrition on intestinal defence mechanisms and the parenteral nutrition-induced shift in the gut microbiota	2018	BioRxiv	biorxiv.org	https://www.biorxiv.org/content/10.1101/443978v1.abstract				eNeuro	1
R Khan, MI Khan, A Zeb, N Roy, M Yasir, I Khan?	Prokaryotic Diversity from Extreme Environments of Pakistan and its Potential Applications at Regional Levels	2018	bioRxiv	biorxiv.org	https://www.biorxiv.org/content/10.1101/342949v1.abstract				Engenharia ?	1
B Söderström, A Badrutdinov, H Chan, U Skoglund	Cell shape independent FtsZ dynamics in synthetically remodeled cells	2018	bioRxiv	biorxiv.org	https://www.biorxiv.org/content/10.1101/335356v3.abstract				Engineering Biology	1
CG Brooke, MP Connolly, JA Garcia, M Harmon-Smith?	Community structure of phototrophic co-cultures from extreme environments	2018	BioRxiv	biorxiv.org	https://www.biorxiv.org/content/10.1101/427211v1.abstract				Engineering in Life ?	1
L Wang, Y Tan, C Wei, H Zhang, P Luo, X Ma, S Zhang	Preliminary study on the application of PspA as carrier	2018	bioRxiv	biorxiv.org	https://www.biorxiv.org/content/10.1101/305102v1.abstract				entomologia.socmexent.org	1
G van Wezel, L van der Aart, GK Spijksma, A Harms?	High-resolution analysis of the peptidoglycan composition in Streptomyces coelicolor	2018	bioRxiv	biorxiv.org	https://www.biorxiv.org/content/10.1101/319178v1.abstract				Environ Sci	1
N Fattouh, C Cazevieille, F Landmann	Wolbachia endosymbionts subvert the endoplasmic reticulum to acquire host membranes without triggering ER stress	2018	BioRxiv	biorxiv.org	https://www.biorxiv.org/content/10.1101/448365v1.abstract				Environment and Natural ?	1
RA WELCH, KGK Goh, TS Atruksang, K Schwartz?	Identification and characterization of a phase-variable element that regulates the autotransporter UpaE in uropathogenic Escherichia coli	2018	bioRxiv	biorxiv.org	https://www.biorxiv.org/content/10.1101/356865v1.abstract				Environment international	1
M Sevellec, M Laporte, A Bernatchez, N Derome?	Intestinal microbiota of whitefish (Coregonus sp.) species pairs and their hybrids in natural and controlled environment.	2018	bioRxiv	biorxiv.org	https://www.biorxiv.org/content/10.1101/312231v1.abstract				Environmental and ?	1
W Shang, Y Rao, Y Zheng, Y Yang, Q Hu, Z Hu, J Yuan?	?-lactam Antibiotics Stimulate the Pathogenicity of Methicillin-resistant Staphylococcus aureus Via SarA-controlled Tandem Lipoprotein Expression	2018	BioRxiv	biorxiv.org	https://www.biorxiv.org/content/10.1101/353227v1.abstract				Environmental Engineering ?	1
AS Andrei, MM Salcher, M Mehrshad, P Rychtecky?	A Swiftian Voyage from Brobdingnag to Lilliput: Freshwater Planctomycetes drifting towards the poles of the genome size spectrum	2018	bioRxiv	biorxiv.org	https://www.biorxiv.org/content/10.1101/388082v1.abstract				Environmental Microbiology: Fundamentals and ?	1
C Maltecca, D Lu, C Schillebeeckx, N McNulty?	Predicting Growth and Carcass Traits in Swine Using Metagenomic Data and Machine Learning Algorithms	2018	bioRxiv	biorxiv.org	https://www.biorxiv.org/content/10.1101/363309v1.abstract				Environmental Pollution	1
O Molenda, S Tang, L Lomheim, EA Edwards	Eight new genomes of organohalide-respiring Dehalococcoides mccartyi reveal evolutionary trends in reductive dehalogenases	2018	bioRxiv	biorxiv.org	https://www.biorxiv.org/content/10.1101/345173v2.abstract				Environmental Progress & ?	1
VK Mutalik, PS Novichkov, MN Price, TK Owens?	Dub-seq: dual-barcoded shotgun expression library sequencing for high-throughput characterization of functional traits	2018	BioRxiv	biorxiv.org	https://www.biorxiv.org/content/10.1101/387399v1.abstract				Environmental research	1
C Gorham, A Barry, BA Lawrence, B Steven	Biogeography and Edaphic Factors Structure Coastal Sediment Microbial Communities More than Vegetation Removal by Sudden Vegetation Dieback	2018	BioRxiv	biorxiv.org	https://www.biorxiv.org/content/10.1101/405464v1.abstract				Environmental Science and ?	1
CC Murdoch, ST Espenschied, MA Matty, O Mueller?	Intestinal Serum Amyloid A suppresses systemic neutrophil activation and bactericidal activity in response to microbiota colonization	2018	BioRxiv	biorxiv.org	https://www.biorxiv.org/content/10.1101/435503v1.abstract				Environmental Science ?	1
JG In, J Yin, M Doucet, RN Cole, L DeVine, M Donowitz?	Epithelial WNT2B and Desert Hedgehog are necessary for human colonoid regeneration after bacterial cytotoxin injury	2018	bioRxiv	biorxiv.org	https://www.biorxiv.org/content/10.1101/434639v1.abstract				Environmental Technology ?	1
KA Bates, JMG Shelton, VL Mercier, KP Hopkins?	Captivity and exposure to the emerging fungal pathogen Batrachochytrium salamandrivorans are linked to perturbation and dysbiosis of the amphibian skin ?	2018	bioRxiv	biorxiv.org	https://www.biorxiv.org/content/10.1101/339853v1.abstract				Environments	1
M Alcalde-Rico, JO Pacheco, C Alvarez-Ortega?	The multidrug resistance efflux pump MexCD-OprJ is a switcher of the Pseudomonas aeruginosa quorum sensing response	2018	BioRxiv	biorxiv.org	https://www.biorxiv.org/content/10.1101/322792v1.abstract				Enzyme and microbial ?	1
AS Ramsteijn, E Jašarevic, DJ Houwing, TL Bale?	Antidepressant treatment modulates the gut microbiome and metabolome during pregnancy and lactation in rats with a depressive-like phenotype	2018	bioRxiv	biorxiv.org	https://www.biorxiv.org/content/10.1101/501742v1.abstract				Epidemiology & Infection	1
M Yasir, D Dutta, MDP Willcox	Comparative mode of action of antimicrobial peptide melimine and its derivative Mel4 against Pseudomonas aeruginosa	2018	bioRxiv	biorxiv.org	https://www.biorxiv.org/content/10.1101/450577v1.abstract				Epidemiology & ?	1
AB Blanc-Potard, P Garai, L Berry, M Moussouni?	Killing from the inside: Intracellular role of T3SS in the fate of Pseudomonas aeruginosa within macrophages revealed by mgtC and oprF mutants	2018	BioRxiv	biorxiv.org	https://www.biorxiv.org/content/10.1101/389718v1.abstract				Epidemiology II: Theory, Research ?	1
A Hapeshi, JM Benarroch, DJ Clarke, NR Waterfield	Iso-propyl stilbene: A life-cycle signal?	2018	bioRxiv	biorxiv.org	https://www.biorxiv.org/content/10.1101/498857v1.abstract				EPL (Europhysics Letters)	1
L Noda-Garcia, D Davidi, E Korenblum, A Elazar?	Chance and pleiotropy dominate genetic diversity in complex bacterial environments	2018	bioRxiv	biorxiv.org	https://www.biorxiv.org/content/10.1101/340828v2.abstract				Estuarine, Coastal and ?	1
K Bansal, S Midha, S Kumar, A Kaur, RV Sonti, PB Patil	Biofilm forming capabilities and protein secretion systems distinguish ecologically diverse lineages of Xanthomonas from rice	2018	bioRxiv	biorxiv.org	https://www.biorxiv.org/content/10.1101/453373v1.abstract				E-thesis	1
JA Chandler, LV Innocent, IL Huang, JL Yang?	Chronic ethanol ingestion impairs Drosophila melanogaster health in a microbiome-dependent manner	2018	BioRxiv	biorxiv.org	https://www.biorxiv.org/content/10.1101/217240v2.abstract				European Eating ?	1
H Sberro, N Greenfield, G Pavlopoulos, N Kyrpides?	Large-scale analyses of human microbiomes reveal thousands of small, novel genes and their predicted functions	2018	bioRxiv	biorxiv.org	https://www.biorxiv.org/content/10.1101/494179v1.abstract				European journal of cell ?	1
S Hegde, P Nilyanimit, E Kozlova, HP Narra, SK Sahni?	CRISPR/Cas9-mediated gene deletion of the ompA gene in an Enterobacter gut symbiont impairs biofilm formation and reduces gut colonization of Aedes aegypti ?	2018	bioRxiv	biorxiv.org	https://www.biorxiv.org/content/10.1101/389957v2.abstract				European Journal of Medicinal Plants	1
D McClean, V Friman, A Finn, L Salzberg, I Donohue	Coping with multiple enemies: pairwise interactions do not predict evolutionary change in complex multitrophic communities	2018	bioRxiv	biorxiv.org	https://www.biorxiv.org/content/10.1101/492132v1.abstract				European journal of phycology	1
Y Zhang, L Lu, X Chang, F Jiang, XD Gao, F Peng	Small-scale soil microbial community heterogeneity linked to landforms on King George Island, maritime Antarctica	2018	bioRxiv	biorxiv.org	https://www.biorxiv.org/content/10.1101/310490v1.abstract				European Journal of Soil Biology	1
BJ Fremin, AS Bhatt	Metagenome-wide measurement of protein synthesis in the human fecal microbiota using MetaRibo-Seq	2018	bioRxiv	biorxiv.org	https://www.biorxiv.org/content/10.1101/482430v1.abstract				European Polymer Journal	1
G Mart?nez, SN Di?guez, MBF Paggi, MB Riccio?	Effect of fosfomycin, Cynara scolymus extract, deoxynivalenol and their combinations on intestinal health of weaned piglets	2018	BioRxiv	biorxiv.org	https://www.biorxiv.org/content/10.1101/323204v1.abstract				European spine ?	1
N Bodenhausen, V Somerville, A Desiro, JC Walser?	SPECIES-SPECIFIC ROOT MICROBIOTA DYNAMICS IN RESPONSE TO PLANT-AVAILABLE PHOSPHORUS	2018	bioRxiv	biorxiv.org	https://www.biorxiv.org/content/10.1101/400119v1.abstract				Evaluation	1
V Venketaraman, R Cao, G Teskey, H Islamoglu?	Characterizing the Effects of Glutathione as an Immunoadjuvant in the Treatment of Tuberculosis	2018	bioRxiv	biorxiv.org	https://www.biorxiv.org/content/10.1101/335323v1.abstract				Evidence-based Complementary and Alternative ?	1
A Salazar, JT Lennon, JS Dukes	Microbial dormancy improves predictability of soil respiration at the seasonal time scale	2018	bioRxiv	biorxiv.org	https://www.biorxiv.org/content/10.1101/434654v1.abstract				evolution	1
RJ Wright, MI Gibson, JA Christie-Oleza	Artificial selection of microbial communities to enhance degradation of recalcitrant polymers	2018	bioRxiv	biorxiv.org	https://www.biorxiv.org/content/10.1101/474742v1.abstract				Experimental & molecular medicine	1
K Oliphant, VR Parreira, K Cochrane, E Allen-Vercoe	Drivers of human gut microbial community assembly: Coadaptation, determinism and stochasticity	2018	bioRxiv	biorxiv.org	https://www.biorxiv.org/content/10.1101/501940v1.abstract				Experimental gerontology	1
MD Tsolakidou, IA Stringlis, N Fanega-Sleziak?	Rhizosphere-enriched microbes as a pool to design synthetic communities for reproducible beneficial outputs	2018	bioRxiv	biorxiv.org	https://www.biorxiv.org/content/10.1101/488064v1.abstract				Expert opinion on drug ?	1
AW Walters, MK Matthews, RC Hughes, J Malcolm?	The microbiota influences the Drosophila melanogaster life history strategy	2018	bioRxiv	biorxiv.org	https://www.biorxiv.org/content/10.1101/471540v1.abstract				Expert review of anti-infective therapy	1
RE Smith, B Salamaga, P Szkuta, NH Hajdamowicz?	Decoration of the enterococcal polysaccharide antigen EPA is essential for virulence, cell surface charge and resistance to innate immunity	2018	bioRxiv	biorxiv.org	https://www.biorxiv.org/content/10.1101/479022v2.abstract				Expert Review of Gastroenterology & ?	1
T Demircan, G Ovezmyradov, B YILDIRIM, I Keskin?	Experimentally Induced Metamorphosis in Axolotl (Ambystoma mexicanum) Under Constant Diet Restructures Microbiota Accompanied by Reduced Limb ?	2018	bioRxiv	biorxiv.org	https://www.biorxiv.org/content/10.1101/277285v1.abstract				Expert review of molecular diagnostics	1
V Galata, CC Laczny, C Backes, G Hemmrich-Stanisak?	Integrating Culture-based Antibiotic Resistance Profiles with Whole-genome Sequencing Data for 11,087 Clinical Isolates	2018	bioRxiv	biorxiv.org	https://www.biorxiv.org/content/10.1101/463901v1.abstract				Expert review of ?	1
P Praveschotinunt, AM Duraj-Thatte, I Gelfat, F Bahl?	Probiotic Associated Therapeutic Curli Hybrids (PATCH)	2018	bioRxiv	biorxiv.org	https://www.biorxiv.org/content/10.1101/464966v1.abstract				Extremophiles	1
AR Kayumov, EJ Trizna, MN Yarullina, FS Akhatova?	Complex interbacterial interactions in mixed biofilms as a key determinant of their antimicrobial treatment efficacy	2018	BioRxiv	biorxiv.org	https://www.biorxiv.org/content/10.1101/334516v1.abstract				F1000Research	1
CH Gao, P Cai, Z Li, Y Wu, Q Huang	Co-culture of soil biofilm isolates enables the discovery of novel antibiotics	2018	bioRxiv	biorxiv.org	https://www.biorxiv.org/content/10.1101/353755v1.abstract				Facial Plastic Surgery Clinics	1
R Zhang, M Varela, W Vallentgoed, M Van Der Vaart?	The selective autophagy receptors Optineurin and p62 are both required for innate host defense against mycobacterial infection	2018	BioRxiv	biorxiv.org	https://www.biorxiv.org/content/10.1101/415463v1.abstract				Faraday discussions	1
C Kousser, C Clark, K Voelz, RA Hall	Pseudomonas aeruginosa inhibits Rhizopus microsporus germination through sequestration of free environmental iron	2018	BioRxiv	biorxiv.org	https://www.biorxiv.org/content/10.1101/364877v1.abstract				fda.gov	1
AE Rotaru, NR Posth, C Loescher, MR Miracle?	Interspecies interactions mediated by conductive minerals in the sediments of the ferruginous Lake La Cruz, Spain	2018	bioRxiv	biorxiv.org	https://www.biorxiv.org/content/10.1101/366542v1.abstract				FEBS ?	1
C Runte, U Jain, L Getz, S Secord, A Kuwae, A Abe?	Tandem tyrosine residues in the EPEC multicargo chaperone CesT support differential type III effector translocation and early host colonization	2018	bioRxiv	biorxiv.org	https://www.biorxiv.org/content/10.1101/270066v1.abstract				FEMS microbiology ecology	1
A Linz, S He, SLR Stevens, K Anantharaman?	Connections between freshwater carbon and nutrient cycles revealed through reconstructed population genomes	2018	bioRxiv	biorxiv.org	https://www.biorxiv.org/content/10.1101/365627v1.abstract				FEMS microbiology letters	1
K Danis-Wlodarczyk, BG Blasdel, HB Jang?	Genomic, transcriptomic, and structural analysis of Pseudomonas virus PA5oct highlights the molecular complexity among Jumbo phages	2018	bioRxiv	biorxiv.org	https://www.biorxiv.org/content/10.1101/406421v3.abstract				Fibres & Textiles in Eastern Europe	1
TAN Xin, M Coureuil, E Ramond, D Euphrasie?	Chronic Staphylococcus aureus lung infection correlates with proteogenomic and metabolic adaptations leading to an increased intracellular persistence	2018	bioRxiv	biorxiv.org	https://www.biorxiv.org/content/10.1101/414409v2.abstract				files.osf.io	1
Q He, J Qiao, D Chen, J Huang, X Luo, J Ding, J Zhang?	Metatranscriptome profiling of the dynamic transcription of mRNA and sRNA of a probiotic Lactobacillus strain in human gut	2018	bioRxiv	biorxiv.org	https://www.biorxiv.org/content/10.1101/442673v1.abstract				Fire Effects on Soil ?	1
S Thangamani, J Guinan, S Wang, H Yadav	Antibiotic-induced decreases in the levels of microbial-derived short-chain fatty acids promote gastrointestinal colonization of Candida albicans	2018	bioRxiv	biorxiv.org	https://www.biorxiv.org/content/10.1101/428474v1.abstract				Fishes Out of Water	1
J Chen, L Xia, Z Wang, Y Lu, J Huang, S Hou	Identification of a Nocardia seriolae secreted protein targeting host cell mitochondria and inducing apoptosis in fathead minnow (FHM) cells	2018	BioRxiv	biorxiv.org	https://www.biorxiv.org/content/10.1101/341651v1.abstract				Fluid Phase Equilibria	1
AW Bowsher, PJ Kearns, A Shade	16S rRNA: rDNA ratios and cell activity staining reveal consistent patterns of soil microbial activity	2018	bioRxiv	biorxiv.org	https://www.biorxiv.org/content/10.1101/435925v1.abstract				Food and Chemical Toxicology	1
S Hegde, K Khanipov, L Albayrak, G Golovko?	Microbiome interaction networks and community structure from lab-reared and field-collected Aedes aegypti, Aedes albopictus, and Culex quinquefasciatus mosquito ?	2018	bioRxiv	biorxiv.org	https://www.biorxiv.org/content/10.1101/337311v1.abstract				Food and chemical ?	1
F Gaspar, N Teixeira, N Montero?	Enterococcus faecalis V583 LuxS/AI-2 system is devoid of role in intra-species quorum-sensing but contributes to virulence in a Drosophila host model	2018	bioRxiv	biorxiv.org	https://www.biorxiv.org/content/10.1101/344176v1.abstract				Food Control	1
CM Weight, C Venturini, S Pojar, S Jochems, J Rein??	Epithelial control of colonisation by Streptococcus pneumoniae at the human mucosal surface	2018	bioRxiv	biorxiv.org	https://www.biorxiv.org/content/10.1101/281576v5.abstract				Food Hydrocolloids	1
E Geisinger, G Vargas-Cuebas, NJ Mortman, S Syal?	The landscape of intrinsic and evolved fluoroquinolone resistance in Acinetobacter baumannii includes suppression of drug-induced prophage replication	2018	bioRxiv	biorxiv.org	https://www.biorxiv.org/content/10.1101/442681v1.abstract				Food Legumes	1
M Duhamel, J Wan, LM Bogar, RM Segnitz?	Keystone mutualists can facilitate transition between alternative ecosystem states in the soil	2018	bioRxiv	biorxiv.org	https://www.biorxiv.org/content/10.1101/392993v1.abstract				Food Reviews International	1
A Seekatz, M Schnizlein, M Koenigsknecht, J Baker?	Spatial and Temporal Analysis of the Stomach and Small Intestinal Microbiota in Fasted Healthy Humans	2018	bioRxiv	biorxiv.org	https://www.biorxiv.org/content/10.1101/450221v1.abstract				Food Science and Biotechnology	1
C Roggo, JR van der Meer	Probing chemotaxis activity in Escherichia coli using fluorescent protein fusions	2018	bioRxiv	biorxiv.org	https://www.biorxiv.org/content/10.1101/367110v1.abstract				Food Science and Technology ?	1
J Yi, MF Simpanya, EW Settles, AB Shannon?	Caprine humoral response to Burkholderia pseudomallei antigens during acute melioidosis from aerosol exposure	2018	BioRxiv	biorxiv.org	https://www.biorxiv.org/content/10.1101/420075v1.abstract				Food ?	1
L Wang, C Beaudoin-Chabot, G Thibault	Glucose increases the lifespan of post-reproductive C. elegans independently of FOXO	2018	bioRxiv	biorxiv.org	https://www.biorxiv.org/content/10.1101/347435v1.abstract				Foodborne ?	1
M Domenech, E Garcia	Autolysin-Independent DNA Release in Streptococcus pneumoniae in vitro Biofilms	2018	bioRxiv	biorxiv.org	https://www.biorxiv.org/content/10.1101/322818v1.abstract				Forensic science ?	1
A Sinha, Z Li, L Sun, C Carlow	Complete Genome Sequence of the Wolbachia wAlbB Endosymbiont of Aedes albopictus	2018	bioRxiv	biorxiv.org	https://www.biorxiv.org/content/10.1101/415521v1.abstract				Forest Ecology and ?	1
C Wang, WY Yang, Y Lee, H Lu, CH Chou	Analysis of contributory gut microbiota and lauric acid against necrotic enteritis in Clostridium perfringens and Eimeria side-by-side challenge model	2018	BioRxiv	biorxiv.org	https://www.biorxiv.org/content/10.1101/434449v1.abstract				Free Radical Biology and Medicine	1
S Lax, C Cardona, D Zhao, VJ Winton, G Goodney?	Microbial and Metabolic Succession on Common Building Materials Under High Humidity Conditions	2018	bioRxiv	biorxiv.org	https://www.biorxiv.org/content/10.1101/444521v1.abstract				Free radical ?	1
L Wilkins, C Ettinger, G Jospin, JA Eisen	There and back again: metagenome-assembled genomes provide new insights into two thermal pools in Kamchatka, Russia	2018	bioRxiv	biorxiv.org	https://www.biorxiv.org/content/10.1101/392308v1.abstract				Freshwater Science	1
JL Buchanan, CD Meiklejohn, KL Montooth	Energetic stress and infection generate immunity-fecundity tradeoffs in Drosophila	2018	bioRxiv	biorxiv.org	https://www.biorxiv.org/content/10.1101/318568v1.abstract				Front Clin Drug Res HIV	1
LH Orellana, J Hatt, R Iyer, K Chourey, RL Hettich?	Comparing DNA, RNA and protein levels for measuring microbial activity in nitrogen-amended soils	2018	bioRxiv	biorxiv.org	https://www.biorxiv.org/content/10.1101/466680v1.abstract				Frontiers in cell and developmental biology	1
C Fernandes, P Albuquerque, L Cruz, F Tavares	Genotyping and epidemiological metadata provides new insights into population structure of Xanthomonas isolated from walnut trees	2018	bioRxiv	biorxiv.org	https://www.biorxiv.org/content/10.1101/397703v1.abstract				Frontiers in Cellular and ?	1
A Renson, HE Jones, F Beghini, N Segata, CP Zolnik?	Sociodemographic patterning in the oral microbiome of a diverse sample of New Yorkers	2018	bioRxiv	biorxiv.org	https://www.biorxiv.org/content/10.1101/189225v3.abstract				Frontiers in Ecology and Evolution	1
SR Grant, MJ Church, S Ferron, E Laws, M Rappe	Characteristics of a SAR11 strain grown in batch and continuous culture	2018	bioRxiv	biorxiv.org	https://www.biorxiv.org/content/10.1101/421644v1.abstract				Frontiers in Life ?	1
PT Serra, JV Ver?osa, RM De Souza?	Natural avirulent Shigella boydii strain in the Brazilian Amazon lacks major virulence genes and present Type II, Type III and Type VI Secretion Systems	2018	BioRxiv	biorxiv.org	https://www.biorxiv.org/content/10.1101/459701v1.abstract				Frontiers in Marine ?	1
X Lu, X Wang, H Zhang, R Zhou, M He, Y Li, Y Ma?	FRMPD2: a novel GluN2A-interacting scaffold protein in synaptic excitatory transmission	2018	bioRxiv	biorxiv.org	https://www.biorxiv.org/content/10.1101/403360v1.abstract				Frontiers in Microbial ?	1
Y Tian, Q Tian, Y Wu, X Peng, Y Chen, Q Li, G Zhang?	Vitamin A supplement after neonatal Streptococcus pneumoniae pneumonia alters CD4+ T cell subset and inhibits allergic asthma in mice model	2018	bioRxiv	biorxiv.org	https://www.biorxiv.org/content/10.1101/412940v1.abstract				Frontiers in pediatrics	1
C Greening, R Geier, C Wang, LC Woods, SE Morales?	Alternative hydrogen uptake pathways suppress methane production in ruminants	2018	bioRxiv	biorxiv.org	https://www.biorxiv.org/content/10.1101/486894v1.abstract				Frontiers in pharmacology	1
R Logares, IM Deutschmann, CR Giner, AK Krabberød?	Different processes shape prokaryotic and picoeukaryotic assemblages in the sunlit ocean microbiome	2018	bioRxiv	biorxiv.org	https://www.biorxiv.org/content/10.1101/374298v1.abstract				Frontiers in physiology	1
M Meola, E Rifa, N Shani, C Delbes, H Berthoud?	DAIRYdb: A manually curated gold standard reference database for improved taxonomy annotation of 16S rRNA gene sequences from dairy products	2018	bioRxiv	biorxiv.org	https://www.biorxiv.org/content/10.1101/386151v1.abstract				Frontiers in veterinary ?	1
AM Abdallah, E Weerdenburg, Q Guan, R Ummels?	WhiB6 is required for the secretion-dependent regulation of ESX-1 substrates in pathogenic mycobacteria.	2018	bioRxiv	biorxiv.org	https://www.biorxiv.org/content/10.1101/297440v2.abstract				Fuel Processing Technology	1
A Assi?, N Leisch, DV Meier, HG Vodicka?	Horizontal acquisition of a patchwork Calvin cycle by symbiotic and free-living Campylobacterota (formerly Epsilonproteobacteria)	2018	bioRxiv	biorxiv.org	https://www.biorxiv.org/content/10.1101/437616v1.abstract				Functional and physical properties of ?	1
KC Peet, KC Ravindra, JS Wishnok, RE Summons?	Changes in lipid and proteome composition accompany growth of Bacillus subterraneus MITOT1 under supercritical CO2 and may promote acclimation to associated ?	2018	bioRxiv	biorxiv.org	https://www.biorxiv.org/content/10.1101/320424v1.abstract				Functional Plant Biology	1
K Dhaygude, A Nair, H Johansson, Y Wurm?	The first draft genomes of the ant Formica exsecta, and its Wolbachia endosymbiont reveal extensive gene transfer from endosymbiont to host.	2018	BioRxiv	biorxiv.org	https://www.biorxiv.org/content/10.1101/436691v1.abstract				Fundamentals of Oral Histology and ?	1
DJ Nasko, BD Ferrell, RM Moore, J Bhavsar?	CRISPR spacers indicate preferential matching of specific virioplankton genes	2018	bioRxiv	biorxiv.org	https://www.biorxiv.org/content/10.1101/487884v1.abstract				Fundamentals of ?	1
T Innocent, N Holmes, M Al Bassam, M Schiott?	Experimental demonstration that screening can enable the environmental recruitment of a defensive microbiome	2018	bioRxiv	biorxiv.org	https://www.biorxiv.org/content/10.1101/375634v3.abstract				Future medicinal ?	1
BL Weiss, MA Maltz, A Vigneron, Y Wu, K Walter?	Colonization of the tsetse fly midgut with commensal Enterobacter inhibits trypanosome infection establishment	2018	BioRxiv	biorxiv.org	https://www.biorxiv.org/content/10.1101/472373v1.abstract				Future Virology	1
KM Meyer, IAB Petersen, E Tobi, L Korte, B Bohannan	Use of RNA and DNA to Identify Mechanisms of Microbial Community Homogenization	2018	bioRxiv	biorxiv.org	https://www.biorxiv.org/content/10.1101/496679v1.abstract				Gazi University Journal of Science	1
H Shi, D Quint, A Gopinathan, KC Huang	Chiral twisting in cytoskeletal polymers regulates filament size and orientation	2018	bioRxiv	biorxiv.org	https://www.biorxiv.org/content/10.1101/459974v1.abstract				Gcb ?	1
LG Campbell, C Thrash, N Rabalais, O Mason	Extent of the annual Gulf of Mexico hypoxic zone influences microbial community structure	2018	BioRxiv	biorxiv.org	https://www.biorxiv.org/content/10.1101/483735v1.abstract				Gene	1
A McNally, T Kallonen, C Connor, K Abudahab?	Signatures of negative frequency dependent selection in colonisation factors and the evolution of a multi-drug resistant lineage of Escherichia coli	2018	bioRxiv	biorxiv.org	https://www.biorxiv.org/content/10.1101/400374v3.abstract				Gene Reports	1
Y Yu, H Singh, T Tsitrin, S Bekele, KJ Moncera?	Longitudinal Surveys Show that Urethral Catheters Harbor Recurrent Polymicrobial Biofilms with Cooperative and Competitive Behaviors Among Cohabitating ?	2018	bioRxiv	biorxiv.org	https://www.biorxiv.org/content/10.1101/388389v1.abstract				Genes & development	1
X Wang, C Weidenmaier, JC Lee	The biogenesis of extracellular vesicles from Staphylococcus aureus and their application as a novel vaccine platform	2018	bioRxiv	biorxiv.org	https://www.biorxiv.org/content/10.1101/255273v1.abstract				Genes & genetic ?	1
JS Berg, P Pjevac, T Sommer, CRT Buckner, M Philippi?	Dark aerobic sulfide oxidation by anoxygenic phototrophs in the anoxic waters of Lake Cadagno	2018	bioRxiv	biorxiv.org	https://www.biorxiv.org/content/10.1101/487272v2.abstract				Genes & ?	1
J Liu, Z Qin, A Manne, Z Yu, A Yerke, K Lees?	In situ structures of periplasmic flagella reveal a distinct cytoplasmic ATPase complex in Borrelia burgdorferi	2018	BioRxiv	biorxiv.org	https://www.biorxiv.org/content/10.1101/303222v1.abstract				Genes and ?	1
TL Brito, AB Campos, FB Von Meijenfeldt, JP Daniel?	The gill-associated symbiont microbiome is a main source of woody-plant polysaccharide hydrolase genes and secondary metabolite gene clusters in Neoteredo ?	2018	BioRxiv	biorxiv.org	https://www.biorxiv.org/content/10.1101/357616v1.abstract				Genetic Disorders and the Fetus ?	1
TL Karasov, J Almario, C Friedemann, W Ding, M Giolai?	Arabidopsis thaliana populations support long-term maintenance and parallel expansions of related Pseudomonas pathogens	2018	bioRxiv	biorxiv.org	https://www.biorxiv.org/content/biorxiv/early/2018/01/15/241760.full-text.pdf				Genetics and molecular ?	1
D Rothenheber	Effects of Fecal Source Input, Environmental Conditions, and Environmental Sources on Enterococci Concentrations in a Coastal Ecosystem	2018	bioRxiv	biorxiv.org	https://www.biorxiv.org/content/10.1101/311928v1.abstract				Genome biology	1
S Zhang, J Xiong, W Lou, Z Ning, D Zhang, J Yang	The key lethal effect existed in the antibacterial behavior of short, medium, and long chain fatty acid monoglycerides on Escherichia coli	2018	bioRxiv	biorxiv.org	https://www.biorxiv.org/content/10.1101/339309v1.abstract				Genome ?	1
JP Dudzic, MA Hanson, I Iatsenko, S Kondo?	More than black and white: complex relationships involving serine proteases regulate the Toll pathway and the melanization response in Drosophila	2018	bioRxiv	biorxiv.org	https://www.biorxiv.org/content/10.1101/383257v1.abstract				Genomics, proteomics & ?	1
TL Karasov, J Almario, C Friedemann, W Ding, M Giolai?	Stability of association between Arabidopsis thaliana and Pseudomonas pathogens over evolutionary time scales	2018	bioRxiv	biorxiv.org	https://www.biorxiv.org/content/10.1101/241760v2.abstract				Genomics, Proteomics and Metabolomics in ?	1
KA Lewis, AE Baker, AI Chen, CE Harty, S Kuchma?	Ethanol decreases Pseudomonas aeruginosa flagellar motility through a cyclic-di-GMP-and stator-dependent pathway	2018	BioRxiv	biorxiv.org	https://www.biorxiv.org/content/10.1101/430884v1.abstract				Geochemistry ?	1
X Liu, Z Chen, Y Gao, Q Liu, W Zhou, T Zhao, W Jiang?	Co-allocation Action of Azospirillum brasilense Inoculation and Seed Priming for Improving Germination and Seedling Growth in Aged Grass Seeds	2018	BioRxiv	biorxiv.org	https://www.biorxiv.org/content/10.1101/507020v1.abstract				Geochimica et Cosmochimica ?	1
DW Adams, S Stutzmann, C Stoudmann, M Blokesch	DNA-uptake pilus of Vibrio cholerae capable of kin-discriminated auto-aggregation	2018	BioRxiv	biorxiv.org	https://www.biorxiv.org/content/10.1101/354878v2.abstract				Geochimica et ?	1
A Trauner, A Banaei-Esfahani, SM Gygli, P Warmer?	Resource misallocation as a mediator of fitness costs in antibiotic resistance.	2018	BioRxiv	biorxiv.org	https://www.biorxiv.org/content/10.1101/456434v2.abstract				Geoderma	1
T Nauth, F Huschka, M Schweizer, JB Bosse, A Diepold?	Visualization and regulation of translocons in Yersinia type III protein secretion machines during host cell infection	2018	BioRxiv	biorxiv.org	https://www.biorxiv.org/content/10.1101/431908v1.abstract				GeoResJ	1
MC Martini, Y Zhou, H Sun, SS Shell	Defining the transcriptional and post-transcriptional landscapes of Mycobacterium smegmatis in aerobic growth and oxygen limitation	2018	bioRxiv	biorxiv.org	https://www.biorxiv.org/content/10.1101/423392v1.abstract				Global Journal of ?	1
JM Wessels, J Lajoie, MIJH Cooper, K Omollo?	Medroxyprogesterone acetate mediated alteration in the vaginal microbiota and microenvironment in a Kenyan sex worker cohort	2018	bioRxiv	biorxiv.org	https://www.biorxiv.org/content/10.1101/483180v1.abstract				Green and Sustainable Advanced Materials ?	1
AL Gould, V Zhang, L Lamberti, EW Jones, B Obadia?	High-dimensional microbiome interactions shape host fitness	2018	bioRxiv	biorxiv.org	https://www.biorxiv.org/content/10.1101/232959v4.abstract				Groundwater for Sustainable Development	1
[truncated: 3,744 more rows]

## Sheet: 5. Web of Science assessment
Source Titles	records	% of 10299				Our study vs. most 16S rRNA gene literature								Authors	Title	Journal	DI	Publication date	Year				year	Papers in WoS search	Our study
[truncated: 2,906 more rows]

[truncated: 2 more sheets: 6. Per-study data access, 7. V3-V4 data detail]
